# Supplementary material for: Fine Mapping of qAL5.2 Controlling Anther Length in Oryza sativa
Source: Plants (Basel). 2024 Apr 18;13(8):1130. doi: 10.3390/plants13081130 (PMC11053959; doi:10.3390/plants13081130)
Supplement: Supplementary file 1 [file plants-13-01130-s001.zip]

Archive with 2 entries (2 files):
- Fine mapping of qAL5.2 controlling anther length in Oryza sativa-Supplementary Materials.pdf
- Supplementary Materials-Table S3.xlsx
