# Supplementary material for: Fine Mapping of qAL5.2 Controlling Anther Length in Oryza sativa
Source: Plants (Basel). 2024 Apr 18;13(8):1130. doi: 10.3390/plants13081130 (PMC11053959; doi:10.3390/plants13081130)
Supplement: Supplementary file 1 [file plants-13-01130-s001.zip › Supplementary Materials-Table S3.xlsx]

## Sheet: Sheet1
gene_id	HZS3S4	DHZS3S4	log2FoldChange	pvalue	padj	gene_name	gene_chr	gene_start	gene_end	gene_strand	gene_length	gene_biotype	gene_description	tf_family
OsR498G0815361000.01	3985.01	1.38778e-17	14.9611	1.51843e-51	4.22412e-47	OsR498G0815361000.01	Chr8	5424925	5426111	-	1187	-	-	-
OsR498G0510375700.01	1628.91	1.38778e-17	13.6705	5.63191e-42	7.83371e-38	OsR498G0510375700.01	Chr5	13627679	13628548	+	870	-	-	-
OsR498G0509638000.01	1.38778e-17	1404.72	-13.4569	2.11819e-40	1.9642e-36	OsR498G0509638000.01	Chr5	1385476	1391746	-	3076	-	-	-
OsR498G0510485300.01	1.93654	1677	-9.66624	9.18431e-40	6.38746e-36	OsR498G0510485300.01	Chr5	15348836	15351376	+	2293	-	Homeobox domain-like	-
OsR498G0815530900.01	1.38778e-17	1284.05	-13.3273	1.86218e-39	1.03608e-35	OsR498G0815530900.01	Chr8	9001671	9011112	+	2039	-	Cytochrome b-c1 complex subunit 7	-
novel.1478	1119.87	1.38778e-17	13.13	5.12043e-38	2.37409e-34	-	Chr8	14094501	14096030	+	1530	-	-	-
novel.1565	1.38778e-17	1047.87	-13.0341	2.61178e-37	1.03796e-33	-	Chr8	15851113	15853077	-	1589	-	PF12776:Myb/SANT-like DNA-binding domain	-
OsR498G0815615600.01	1.93654	1271.67	-9.26712	7.77176e-37	2.70253e-33	OsR498G0815615600.01	Chr8	10625725	10629434	-	2968	-	Nonaspanin (TM9SF)	-
OsR498G1119723500.01	1922.7	8.25355	7.84277	1.10426e-36	3.41325e-33	OsR498G1119723500.01	Chr11	8172819	8175647	+	1753	-	Peptidase C1A, papain C-terminal	Peptidase_C1
OsR498G1221963400.01	962.801	1.38778e-17	12.912	1.96206e-36	5.45824e-33	OsR498G1221963400.01	Chr12	23159271	23160917	-	1520	-	-	-
OsR498G0510370700.01	933.713	1.38778e-17	12.8677	4.09494e-36	1.03561e-32	OsR498G0510370700.01	Chr5	13531567	13533984	+	2418	-	NB-ARC	NB-ARC
OsR498G0815710000.01	1.38778e-17	761.149	-12.573	5.53096e-34	1.28221e-30	OsR498G0815710000.01	Chr8	12467407	12470299	-	1297	-	-	-
novel.1487	1.38778e-17	718.863	-12.4905	2.20928e-33	4.72769e-30	-	Chr8	18177420	18178441	+	1022	-	-	-
novel.1149	1.38778e-17	706.487	-12.4655	3.29777e-33	6.5529e-30	-	Chr5	12858267	12863561	-	2178	-	-	-
novel.1575	0.966938	799.309	-9.51252	4.23968e-33	7.8629e-30	-	Chr8	20299001	20299783	-	783	-	-	-
novel.1136	1.38778e-17	696.173	-12.4442	4.62759e-33	8.04594e-30	-	Chr5	6688882	6694180	-	3023	-	PF03004:Plant transposase (Ptta/En/Spm family)	-
novel.1473	1.38778e-17	691.016	-12.4335	5.49133e-33	8.98607e-30	-	Chr8	11320487	11321212	+	726	-	-	-
OsR498G0510812600.01	3.87575	1005.58	-7.9728	1.38285e-32	2.1372e-29	OsR498G0510812600.01	Chr5	21155821	21157206	-	1386	-	-	-
novel.1488	627.322	1.38778e-17	12.294	5.27869e-32	7.72884e-29	-	Chr8	18663460	18668036	+	3462	-	PF10551:MULE transposase domain|PF04434:SWIM zinc finger	SWIM
novel.1070	618.596	1.38778e-17	12.2738	7.42146e-32	1.03229e-28	-	Chr5	13815044	13818155	+	3112	-	-	-
OsR498G0815231500.01	165.797	10330.1	-5.9602	4.90912e-31	6.50318e-28	OsR498G0815231500.01	Chr8	3426170	3438752	+	4060	-	Homeobox domain-like	Myb_DNA-binding
OsR498G0510282100.01	564.299	1.38778e-17	12.1413	6.35764e-31	8.03924e-28	OsR498G0510282100.01	Chr5	12140997	12143915	+	2088	-	-	-
novel.227	554.603	1.38778e-17	12.1163	9.66478e-31	1.16898e-27	-	Chr10	6139777	6143570	-	1107	-	-	-
OsR498G0815971100.01	541.029	1.38778e-17	12.0806	1.75824e-30	2.03802e-27	OsR498G0815971100.01	Chr8	19299779	19306931	+	2020	-	F-box domain	F-box
OsR498G1018339700.01	519.698	1.38778e-17	12.0226	4.43567e-30	4.93584e-27	OsR498G1018339700.01	Chr10	7405866	7408825	+	2502	-	-	-
OsR498G1018287800.01	1124.72	10.3163	6.75166	1.74796e-29	1.87025e-26	OsR498G1018287800.01	Chr10	6416096	6418506	-	1765	-	-	-
OsR498G0510465200.01	488.671	1.38778e-17	11.9338	1.85698e-29	1.9133e-26	OsR498G0510465200.01	Chr5	14990499	14991432	-	843	-	Zinc finger, GRF-type	zf-GRF
novel.1553	1.38778e-17	468.242	-11.8722	5.14342e-29	5.11017e-26	-	Chr8	9581759	9582410	-	652	-	-	-
OsR498G0101825000.01	457.644	1.38778e-17	11.8392	8.48109e-29	8.1357e-26	OsR498G0101825000.01	Chr1	29863453	29864517	-	1065	-	-	-
OsR498G1222075900.01	1556.19	21.6613	6.15875	1.29825e-28	1.20386e-25	OsR498G1222075900.01	Chr12	24642375	24643127	+	659	-	-	-
OsR498G0510550000.01	615.687	3.09676	7.57973	2.17843e-28	1.95489e-25	OsR498G0510550000.01	Chr5	16506856	16509960	-	3105	-	-	-
OsR498G1018467900.01	433.404	1.38778e-17	11.7607	2.93886e-28	2.55488e-25	OsR498G1018467900.01	Chr10	10953908	10956258	+	1766	-	-	-
novel.1469	1.38778e-17	433.175	-11.7599	3.09928e-28	2.61269e-25	-	Chr8	9017820	9018545	+	658	-	-	-
OsR498G0815802700.01	1.38778e-17	418.736	-11.711	6.97442e-28	5.70651e-25	OsR498G0815802700.01	Chr8	15439745	15440370	+	626	-	-	-
novel.1486	379.107	1.38778e-17	11.5676	6.55734e-27	5.21196e-24	-	Chr8	17768964	17772281	+	2455	-	PF03101:FAR1 DNA-binding domain|PF10551:MULE transposase domain	FAR1
OsR498G1018786200.01	376.199	1.38778e-17	11.5565	7.39721e-27	5.7162e-24	OsR498G1018786200.01	Chr10	17486097	17486912	-	816	-	-	-
OsR498G0815532200.01	1.38778e-17	367.168	-11.5215	1.36341e-26	1.0251e-23	OsR498G0815532200.01	Chr8	9024913	9027455	-	1108	-	-	-
OsR498G0509780300.01	29.0851	1546.02	-5.72593	1.41235e-26	1.03395e-23	OsR498G0509780300.01	Chr5	3508990	3513474	+	3204	-	-	-
OsR498G0100902200.01	1701.63	35.069	5.59566	3.81626e-26	2.72217e-23	OsR498G0100902200.01	Chr1	14362405	14364053	-	1137	-	-	-
OsR498G1221996000.01	1.38778e-17	345.509	-11.4338	5.5307e-26	3.84646e-23	OsR498G1221996000.01	Chr12	23445074	23449669	-	1114	-	-	-
novel.1537	1.38778e-17	339.321	-11.4077	8.21733e-26	5.57556e-23	-	Chr8	6175405	6176236	-	786	-	-	-
novel.1075	325.78	1.38778e-17	11.349	1.9811e-25	1.3122e-22	-	Chr5	15640850	15644600	+	3063	-	PF02892:BED zinc finger|PF04937:Protein of unknown function (DUF 659)	DUF659
OsR498G0714480600.01	415.952	2.06542	7.57132	2.19882e-25	1.42253e-22	OsR498G0714480600.01	Chr7	21171005	21173648	-	2644	-	Isocitrate lyase	-
OsR498G1018440900.01	322.871	1.38778e-17	11.3361	2.43807e-25	1.54147e-22	OsR498G1018440900.01	Chr10	10019501	10020551	+	1051	-	-	-
OsR498G0510004300.01	311.236	1.38778e-17	11.2831	5.298e-25	3.27522e-22	OsR498G0510004300.01	Chr5	7202126	7202807	+	682	-	-	-
OsR498G1018903500.01	434.374	3.09676	7.07659	6.68015e-25	4.03989e-22	OsR498G1018903500.01	Chr10	19889672	19892051	+	1576	-	NAC domain	NAM
OsR498G0307062400.01	306.388	1.38778e-17	11.2605	7.60072e-25	4.49882e-22	OsR498G0307062400.01	Chr3	34198861	34203141	-	3864	-	-	-
OsR498G0815337700.01	812.514	13.4104	5.9081	7.76479e-25	4.50018e-22	OsR498G0815337700.01	Chr8	5058280	5059381	+	944	-	Cupin 1	-
OsR498G0510826300.01	298.631	1.38778e-17	11.2235	1.36914e-24	7.7731e-22	OsR498G0510826300.01	Chr5	21375412	21376991	+	1397	-	-	-
OsR498G0100705200.01	338.384	1.03407	8.19354	1.87245e-24	1.04179e-21	OsR498G0100705200.01	Chr1	10584621	10586527	-	1907	-	-	-
OsR498G1018561600.01	281.179	1.38778e-17	11.1367	5.01692e-24	2.73658e-21	OsR498G1018561600.01	Chr10	13390191	13404586	-	5231	-	Glycoside hydrolase, family 5	-
OsR498G1018822900.01	276.331	1.38778e-17	11.1116	7.44822e-24	3.90947e-21	OsR498G1018822900.01	Chr10	18212010	18214434	+	2333	-	-	-
OsR498G0815490900.01	276.331	1.38778e-17	11.1116	7.44822e-24	3.90947e-21	OsR498G0815490900.01	Chr8	8155305	8158312	+	1174	-	-	-
OsR498G1018473300.01	311.236	1.03407	8.07294	1.19454e-23	6.15386e-21	OsR498G1018473300.01	Chr10	11253038	11255434	+	1178	-	-	-
novel.466	404.317	4.12811	6.5722	2.1913e-23	1.10836e-20	-	Chr12	20633841	20635240	+	1400	-	-	-
OsR498G1018464200.01	254.03	1.38778e-17	10.9903	4.9939e-23	2.48081e-20	OsR498G1018464200.01	Chr10	10636793	10638731	-	1432	-	-	-
novel.235	2.90615	355.823	-6.87443	6.50528e-23	3.17492e-20	-	Chr10	9719754	9722748	-	2816	-	-	-
OsR498G1018741600.01	286.027	1.03407	7.95113	8.18434e-23	3.92552e-20	OsR498G1018741600.01	Chr10	16765652	16766262	-	611	-	-	-
OsR498G0815745200.01	1.38778e-17	246.498	-10.9468	1.00299e-22	4.72917e-20	OsR498G0815745200.01	Chr8	13657072	13659382	-	2003	-	Zinc finger, SWIM-type	SWIM
novel.560	1.38778e-17	245.467	-10.9408	1.09586e-22	5.08093e-20	-	Chr12	25552315	25554429	-	2036	-	PF10551:MULE transposase domain|PF03108:MuDR family transposase	MuDR
OsR498G1018432900.01	315.114	2.06542	7.17092	1.13229e-22	5.1638e-20	OsR498G1018432900.01	Chr10	9912376	9915299	+	2431	-	Ribonuclease H-like domain	-
novel.712	802.818	19.5985	5.34751	1.54487e-22	6.72243e-20	-	Chr2	31639332	31641260	-	1838	-	PF14543:Xylanase inhibitor N-terminal|PF14541:Xylanase inhibitor C-terminal	-
OsR498G1018825800.01	240.456	1.38778e-17	10.9111	1.56662e-22	6.72243e-20	OsR498G1018825800.01	Chr10	18347099	18348314	-	1216	-	-	-
novel.1564	1.38778e-17	241.342	-10.9164	1.56662e-22	6.72243e-20	-	Chr8	15408224	15411550	-	1745	-	-	-
OsR498G1221868900.01	510.972	9.28491	5.76369	1.57072e-22	6.72243e-20	OsR498G1221868900.01	Chr12	21489405	21492881	+	2310	-	-	-
OsR498G0917816800.01	747.552	17.5358	5.40402	1.67883e-22	7.07627e-20	OsR498G0917816800.01	Chr9	22021181	22022298	-	1118	-	DNA-binding domain	AP2
OsR498G1221655300.01	239.486	1.38778e-17	10.9053	1.71442e-22	7.11841e-20	OsR498G1221655300.01	Chr12	18054191	18057440	+	1491	-	-	-
OsR498G1119377800.01	235.608	1.38778e-17	10.8817	2.46691e-22	1.00922e-19	OsR498G1119377800.01	Chr11	1582441	1583761	-	1321	-	-	Peptidase_C14
OsR498G0510730900.01	445.039	7.22219	5.92154	2.72895e-22	1.10024e-19	OsR498G0510730900.01	Chr5	19528980	19532453	+	2114	-	-	-
OsR498G0510030100.01	1.38778e-17	234.122	-10.8726	2.96513e-22	1.17838e-19	OsR498G0510030100.01	Chr5	7513315	7514045	+	731	-	-	-
novel.255	226.882	1.38778e-17	10.8273	5.70669e-22	2.20492e-19	-	Chr10	18162880	18163855	-	976	-	-	-
novel.1063	1.38778e-17	226.903	-10.8274	5.70669e-22	2.20492e-19	-	Chr5	6217030	6218473	+	1107	-	PF13966:zinc-binding in reverse transcriptase	-
OsR498G0815362400.01	1.93654	288.784	-7.12893	8.13353e-22	3.09954e-19	OsR498G0815362400.01	Chr8	5449656	5456112	-	2197	-	-	-
novel.1460	220.094	1.38778e-17	10.7835	1.11784e-21	4.20231e-19	-	Chr8	5998739	6002691	+	3207	-	PF00931:NB-ARC domain|PF18052:Rx N-terminal domain	NB-ARC
OsR498G0815426000.01	1.38778e-17	216.589	-10.7603	1.65512e-21	6.13917e-19	OsR498G0815426000.01	Chr8	6705804	6711329	-	929	-	-	-
novel.206	1.38778e-17	211.432	-10.7256	2.72728e-21	9.98294e-19	-	Chr10	18585888	18588019	+	1772	-	-	-
OsR498G1018559800.01	206.52	1.38778e-17	10.6917	4.09665e-21	1.48006e-18	OsR498G1018559800.01	Chr10	13353269	13362969	-	4531	-	NB-ARC	NB-ARC
OsR498G1221698700.01	1.38778e-17	204.213	-10.6755	5.583e-21	1.9912e-18	OsR498G1221698700.01	Chr12	18858886	18863890	+	905	-	-	-
novel.1562	10.6629	454.834	-5.3979	7.06621e-21	2.48829e-18	-	Chr8	15322597	15356745	-	2417	-	-	-
OsR498G0510479400.01	1.38778e-17	198.024	-10.6311	1.04918e-20	3.64838e-18	OsR498G0510479400.01	Chr5	15259063	15263448	-	4386	-	Serine-threonine/tyrosine-protein kinase, catalytic domain	Pkinase_Tyr
novel.1464	1.38778e-17	195.962	-10.616	1.29938e-20	4.46264e-18	-	Chr8	6356531	6359579	+	1647	-	-	-
novel.237	223.973	1.03407	7.59848	1.62835e-20	5.52426e-18	-	Chr10	11007546	11013669	-	2783	-	-	-
OsR498G0815571400.01	0.966938	223.808	-7.6766	1.7911e-20	6.00319e-18	OsR498G0815571400.01	Chr8	9777825	9781728	-	2715	-	Tetraspanin/Peripherin	Tetraspannin
OsR498G1221780300.01	184.22	1.38778e-17	10.527	4.35851e-20	1.44345e-17	OsR498G1221780300.01	Chr12	20270844	20274205	+	2269	-	-	-
OsR498G0815532600.01	1.93654	225.871	-6.77461	1.50324e-19	4.91985e-17	OsR498G0815532600.01	Chr8	9031859	9036288	-	3484	-	-	-
novel.556	173.554	1.38778e-17	10.441	1.55495e-19	5.02989e-17	-	Chr12	23388036	23390492	-	2457	-	-	-
OsR498G0815846800.01	1.38778e-17	173.272	-10.4386	1.75128e-19	5.59986e-17	OsR498G0815846800.01	Chr8	16280860	16282420	-	1440	-	-	-
OsR498G0816512800.01	654.471	24.7553	4.71769	4.35498e-19	1.37672e-16	OsR498G0816512800.01	Chr8	27779970	27784549	-	1542	-	Partial AB-hydrolase lipase domain	-
novel.184	234.638	3.09676	6.18845	5.10053e-19	1.59429e-16	-	Chr10	9388833	9390661	+	1119	-	-	-
novel.1462	0.966938	189.773	-7.43875	5.79007e-19	1.78971e-16	-	Chr8	6277202	6279330	+	1163	-	PF13952:Domain of unknown function (DUF4216)	-
OsR498G0815409000.01	1.38778e-17	162.958	-10.3501	5.93943e-19	1.8157e-16	OsR498G0815409000.01	Chr8	6270198	6272017	-	1710	-	-	-
OsR498G1221767900.01	1.38778e-17	159.864	-10.3225	8.67074e-19	2.62186e-16	OsR498G1221767900.01	Chr12	20092732	20093563	+	832	-	-	-
novel.233	159.01	1.38778e-17	10.3148	9.84883e-19	2.94607e-16	-	Chr10	7184587	7185667	-	1081	-	-	-
OsR498G0611823300.01	180.341	1.03407	7.28608	1.41447e-18	4.18607e-16	OsR498G0611823300.01	Chr6	5211008	5211804	+	797	-	-	-
OsR498G0815927300.01	1.38778e-17	156.77	-10.2943	1.44905e-18	4.24329e-16	OsR498G0815927300.01	Chr8	18350974	18352955	+	1514	-	-	-
OsR498G1018418900.01	1.38778e-17	155.738	-10.2848	1.65031e-18	4.78229e-16	OsR498G1018418900.01	Chr10	9533885	9535302	+	851	-	-	-
OsR498G1221692700.01	150.284	1.38778e-17	10.2335	2.79564e-18	8.01771e-16	OsR498G1221692700.01	Chr12	18727518	18731569	+	1913	-	-	-
OsR498G1221992910.01	307.358	8.25355	5.19814	3.13479e-18	8.89865e-16	OsR498G1221992910.01	Chr12	23403406	23411022	+	3664	-	-	-
novel.828	171.615	1.03407	7.21458	4.01994e-18	1.1296e-15	-	Chr3	14238850	14239832	-	983	-	-	-
OsR498G0102775000.01	528.424	21.6613	4.60073	6.78887e-18	1.88859e-15	OsR498G0102775000.01	Chr1	44007609	44008785	-	1088	-	Homeobox domain-like	Myb_DNA-binding
OsR498G0509768000.01	3.87575	225.871	-5.81895	6.96423e-18	1.9182e-15	OsR498G0509768000.01	Chr5	3311832	3318831	-	3583	-	3-hydroxyacyl-CoA dehydrogenase, NAD binding	3HCDH_N
OsR498G1221768900.01	1.38778e-17	144.394	-10.1758	7.22926e-18	1.97167e-15	OsR498G1221768900.01	Chr12	20109706	20110020	+	315	-	-	-
novel.1484	142.527	1.38778e-17	10.1571	8.30504e-18	2.24309e-15	-	Chr8	17724778	17725695	+	802	-	-	-
OsR498G0510047800.01	0.966938	165.021	-7.23726	9.34593e-18	2.49995e-15	OsR498G0510047800.01	Chr5	7762022	7765816	-	1126	-	-	-
novel.1571	141.558	1.38778e-17	10.1472	9.54831e-18	2.52976e-15	-	Chr8	17376988	17379562	-	1074	-	-	-
novel.1080	140.588	1.38778e-17	10.1373	1.09863e-17	2.88328e-15	-	Chr5	18924957	18925634	+	678	-	-	-
OsR498G1221696000.01	1.38778e-17	139.237	-10.1234	1.45794e-17	3.79051e-15	OsR498G1221696000.01	Chr12	18789583	18791602	-	913	-	-	-
novel.875	137.679	1.38778e-17	10.1072	1.68155e-17	4.25264e-15	-	Chr3	34375530	34376853	-	1324	-	-	-
novel.1290	1.38778e-17	138.205	-10.1126	1.68155e-17	4.25264e-15	-	Chr6	12341104	12342880	-	1777	-	-	-
OsR498G1018433400.01	1.38778e-17	138.205	-10.1126	1.68155e-17	4.25264e-15	OsR498G1018433400.01	Chr10	9916941	9918898	-	1282	-	-	-
novel.1459	136.71	1.38778e-17	10.097	1.94105e-17	4.86469e-15	-	Chr8	5625268	5626336	+	959	-	-	-
OsR498G0816569300.01	1457.29	85.6058	4.0875	2.64411e-17	6.56755e-15	OsR498G0816569300.01	Chr8	28763298	28764143	+	762	-	-	-
OsR498G1120769500.01	510.002	22.6926	4.48281	2.86056e-17	7.04229e-15	OsR498G1120769500.01	Chr11	31374375	31375389	+	874	-	-	-
OsR498G0612724200.01	133.801	1.38778e-17	10.066	3.00052e-17	7.25838e-15	OsR498G0612724200.01	Chr6	21455348	21457143	-	1796	-	FAD-binding, type 2	FAD_binding_4
novel.185	1.38778e-17	134.08	-10.069	3.00052e-17	7.25838e-15	-	Chr10	9725639	9726754	+	1035	-	-	-
OsR498G0100675200.01	20.3588	455.865	-4.47626	4.20351e-17	1.00808e-14	OsR498G0100675200.01	Chr1	10145889	10149104	-	1757	-	-	-
OsR498G0409328200.01	1.38778e-17	127.892	-10.0008	7.34036e-17	1.74531e-14	OsR498G0409328200.01	Chr4	32466825	32468788	-	849	-	-	-
OsR498G0509664200.01	127.014	1.38778e-17	9.99098	8.54765e-17	2.01515e-14	OsR498G0509664200.01	Chr5	1729554	1733118	-	2024	-	-	-
OsR498G0408793600.01	1348.7	83.5431	4.01093	9.11263e-17	2.13029e-14	OsR498G0408793600.01	Chr4	24391650	24394141	-	2237	-	Malate synthase	-
OsR498G0100411900.01	334.506	12.379	4.74243	1.0572e-16	2.45086e-14	OsR498G0100411900.01	Chr1	6260949	6266084	+	1669	-	GDSL lipase/esterase	Lipase_GDSL
OsR498G1018056400.01	144.466	1.03407	6.96634	1.23369e-16	2.83638e-14	OsR498G1018056400.01	Chr10	1683378	1684933	-	1449	-	O-methyltransferase, family 2	-
OsR498G0815557800.01	1.38778e-17	123.766	-9.95359	1.58663e-16	3.61792e-14	OsR498G0815557800.01	Chr8	9428883	9429891	-	955	-	-	-
OsR498G0815564700.01	1.38778e-17	117.578	-9.87966	4.13369e-16	9.34919e-14	OsR498G0815564700.01	Chr8	9631059	9631494	+	436	-	-	-
novel.1145	1.38778e-17	114.484	-9.84123	6.76724e-16	1.51821e-13	-	Chr5	8949989	8951103	-	705	-	-	-
OsR498G0917817400.01	424.678	21.6613	4.28549	7.13408e-16	1.5877e-13	OsR498G0917817400.01	Chr9	22025416	22026351	-	936	-	DNA-binding domain	AP2
OsR498G0100875300.01	1.38778e-17	112.421	-9.81503	9.4518e-16	2.08682e-13	OsR498G0100875300.01	Chr1	13541101	13546207	+	2418	-	-	-
novel.1079	109.561	1.38778e-17	9.77796	1.32614e-15	2.90486e-13	-	Chr5	18909006	18910493	+	1488	-	-	-
OsR498G0509837600.01	228.821	8.25355	4.77264	1.47596e-15	3.20779e-13	OsR498G0509837600.01	Chr5	4322427	4323867	-	1423	-	F-box domain	F-box
OsR498G0510728900.01	108.592	1.38778e-17	9.76515	1.57355e-15	3.39338e-13	OsR498G0510728900.01	Chr5	19486994	19488793	+	1179	-	NB-ARC	NB-ARC
OsR498G0307081900.01	106.652	1.38778e-17	9.73918	2.22337e-15	4.75784e-13	OsR498G0307081900.01	Chr3	34500208	34501036	+	829	-	-	-
OsR498G1018252900.01	105.683	1.38778e-17	9.72602	2.64767e-15	5.57997e-13	OsR498G1018252900.01	Chr10	5656887	5657653	+	767	-	-	-
OsR498G0510505200.01	1.38778e-17	106.233	-9.73344	2.64767e-15	5.57997e-13	OsR498G0510505200.01	Chr5	15625701	15629627	-	3184	-	-	-
OsR498G0409127000.01	11.6325	256.812	-4.44944	3.99024e-15	8.34621e-13	OsR498G0409127000.01	Chr4	29228092	29231439	-	608	-	-	-
OsR498G1221770300.01	1.38778e-17	103.139	-9.69084	4.50469e-15	9.28151e-13	OsR498G1221770300.01	Chr12	20120372	20121575	+	1204	-	-	-
novel.1239	1.38778e-17	103.139	-9.69084	4.50469e-15	9.28151e-13	-	Chr6	23124593	23128433	+	2843	-	PF13960:Domain of unknown function (DUF4218)|PF02992:Transposase family tnp2|PF13963:Transposase-associated domain	Transposase_21
OsR498G0409178100.01	163.858	4.12811	5.26983	4.53749e-15	9.28151e-13	OsR498G0409178100.01	Chr4	30031202	30032893	+	1575	-	-	-
OsR498G0612720400.01	696.163	47.4453	3.87164	4.72488e-15	9.59426e-13	OsR498G0612720400.01	Chr6	21372102	21373761	-	1447	-	Haem peroxidase	-
OsR498G0203227900.01	202.642	7.22219	4.78703	4.86512e-15	9.80744e-13	OsR498G0203227900.01	Chr2	6655469	6657325	+	1857	-	Cytochrome P450	p450
OsR498G0204708400.01	214.277	8.25355	4.67796	5.23896e-15	1.04851e-12	OsR498G0204708400.01	Chr2	32239579	32241003	-	1318	-	-	-
OsR498G0100113200.01	101.804	1.38778e-17	9.67215	5.39145e-15	1.07132e-12	OsR498G0100113200.01	Chr1	1674687	1676891	-	1701	-	-	-
OsR498G1018247800.01	100.835	1.38778e-17	9.65836	6.46118e-15	1.25894e-12	OsR498G1018247800.01	Chr10	5582146	5583970	-	1180	-	-	-
novel.178	1.38778e-17	101.076	-9.66173	6.46118e-15	1.25894e-12	-	Chr10	5313218	5313624	+	407	-	-	-
OsR498G0510560400.01	605.022	41.2572	3.8703	6.47145e-15	1.25894e-12	OsR498G0510560400.01	Chr5	16718872	16731482	-	3609	-	-	-
OsR498G0509662400.01	172.585	5.15947	5.03121	7.50589e-15	1.45005e-12	OsR498G0509662400.01	Chr5	1691688	1692732	-	915	-	-	-
OsR498G0713510700.01	258.878	11.3476	4.49705	8.26208e-15	1.58512e-12	OsR498G0713510700.01	Chr7	2430909	2432412	+	1093	-	Photosystem II PsbR	-
OsR498G0714978600.01	1167.38	91.794	3.66697	1.07837e-14	2.05473e-12	OsR498G0714978600.01	Chr7	29578424	29580290	-	1668	-	NAC domain	NAM
OsR498G1018825400.01	564.299	39.1944	3.84357	1.18019e-14	2.23346e-12	OsR498G1018825400.01	Chr10	18344285	18345179	-	895	-	-	-
novel.955	192.946	7.22219	4.71634	1.3211e-14	2.48322e-12	-	Chr4	31508524	31528830	+	1970	-	PF00202:Aminotransferase class-III	Aminotran_3
OsR498G0307051300.01	1.38778e-17	96.9508	-9.60169	1.35074e-14	2.5191e-12	OsR498G0307051300.01	Chr3	33978104	33985321	+	595	-	-	-
OsR498G0101800200.01	155.132	4.12811	5.19094	1.3583e-14	2.5191e-12	OsR498G0101800200.01	Chr1	29492017	29495316	-	2895	-	Wall-associated receptor kinase, C-terminal	-
OsR498G0204163400.01	97.9261	1221.14	-3.63866	1.38616e-14	2.54325e-12	OsR498G0204163400.01	Chr2	23279418	23282963	-	2228	-	Major facilitator, sugar transporter-like	Sugar_tr
OsR498G0102130200.01	367.472	21.6613	4.07682	1.38961e-14	2.54325e-12	OsR498G0102130200.01	Chr1	34616163	34616936	-	774	-	-	-
OsR498G0815445900.01	22.298	363.043	-4.01741	1.83471e-14	3.33593e-12	OsR498G0815445900.01	Chr8	7110110	7112768	+	1612	-	Pectinesterase, catalytic	-
novel.194	1.38778e-17	93.8567	-9.55495	2.38309e-14	4.30489e-12	-	Chr10	15679633	15682089	+	1388	-	-	-
OsR498G0511426300.01	6.78454	186.679	-4.75625	2.72376e-14	4.88853e-12	OsR498G0511426300.01	Chr5	30600345	30602900	+	2187	-	RNA polymerase sigma factor, region 2	Sigma70_r3
novel.1475	93.0781	1.38778e-17	9.54303	2.88799e-14	5.15006e-12	-	Chr8	13720020	13722003	+	828	-	-	-
OsR498G0613338800.01	49.4466	644.605	-3.70103	3.43285e-14	6.0827e-12	OsR498G0613338800.01	Chr6	32238731	32241736	-	1935	-	Homeobox domain-like	Myb_DNA-binding
OsR498G0510371000.01	91.1389	1.38778e-17	9.5127	4.26048e-14	7.50142e-12	OsR498G0510371000.01	Chr5	13534035	13537472	-	2406	-	-	-
novel.1069	40.7202	550.751	-3.75339	4.59416e-14	8.03804e-12	-	Chr5	13252836	13256257	+	1930	-	-	-
OsR498G1018340600.01	90.1694	1.38778e-17	9.49729	5.18668e-14	8.962e-12	OsR498G1018340600.01	Chr10	7459425	7463222	-	1265	-	-	-
OsR498G0815908800.01	90.1694	1.38778e-17	9.49729	5.18668e-14	8.962e-12	OsR498G0815908800.01	Chr8	17962823	17967013	-	1014	-	-	-
OsR498G0100082800.01	734.947	58.7903	3.64124	5.39213e-14	9.25948e-12	OsR498G0100082800.01	Chr1	1277981	1278976	-	996	-	Proteinase inhibitor I12, Bowman-Birk	-
OsR498G1018696000.01	2742	254.749	3.42745	7.35665e-14	1.25123e-11	OsR498G1018696000.01	Chr10	16017445	16020279	-	1129	-	-	-
OsR498G0100335900.01	116.348	2.06542	5.73449	7.37629e-14	1.25123e-11	OsR498G0100335900.01	Chr1	5074432	5076227	+	1380	-	Myc-type, basic helix-loop-helix (bHLH) domain	HLH
OsR498G0612924300.01	88.2302	1.38778e-17	9.46597	7.72324e-14	1.29429e-11	OsR498G0612924300.01	Chr6	25678077	25683567	+	2359	-	-	-
novel.1532	87.2606	1.38778e-17	9.45005	7.72324e-14	1.29429e-11	-	Chr8	5420663	5421782	-	1120	-	-	-
OsR498G1221432700.01	493.519	37.1317	3.72801	7.9233e-14	1.31987e-11	OsR498G1221432700.01	Chr12	12828474	12829968	+	1330	-	-	Rhodanese
OsR498G0307090300.01	230.76	11.3476	4.33126	8.019e-14	1.32786e-11	OsR498G0307090300.01	Chr3	34629759	34631423	+	1470	-	Haem peroxidase	-
OsR498G1018486100.01	1.38778e-17	87.6685	-9.45669	9.44718e-14	1.54595e-11	OsR498G1018486100.01	Chr10	11596413	11597879	+	1467	-	-	-
novel.1470	1.38778e-17	87.6685	-9.45669	9.44718e-14	1.54595e-11	-	Chr8	10166124	10168992	+	1769	-	-	-
OsR498G0307068000.01	8.72373	194.93	-4.46184	1.10218e-13	1.79307e-11	OsR498G0307068000.01	Chr3	34284356	34288318	-	1271	-	Ribosomal protein L13	-
novel.8	2723.58	258.875	3.39456	1.14559e-13	1.85285e-11	-	Chr1	4571978	4573819	+	1761	-	PF13359:DDE superfamily endonuclease	-
novel.1533	1.38778e-17	85.6058	-9.42238	1.42056e-13	2.28431e-11	-	Chr8	5474197	5475599	-	887	-	PF12937:F-box-like	-
novel.244	286.027	17.5358	4.01839	1.49704e-13	2.39345e-11	-	Chr10	14857712	14859349	-	1638	-	-	-
OsR498G0100355100.01	4189.6	412.548	3.34379	1.72403e-13	2.74062e-11	OsR498G0100355100.01	Chr1	5425902	5427505	+	1604	-	-	-
OsR498G1018854400.01	293.783	18.5672	3.97508	1.74221e-13	2.75377e-11	OsR498G1018854400.01	Chr10	18940436	18943912	-	2964	-	-	-
OsR498G1018478400.01	81.443	1.38778e-17	9.35066	2.65311e-13	4.12329e-11	OsR498G1018478400.01	Chr10	11416455	11417132	-	577	-	-	-
OsR498G0510004100.01	81.443	1.38778e-17	9.35066	2.65311e-13	4.12329e-11	OsR498G0510004100.01	Chr5	7197004	7200263	+	1071	-	-	-
novel.1463	1.38778e-17	82.5117	-9.36935	2.65311e-13	4.12329e-11	-	Chr8	6302206	6305854	+	2756	-	PF05699:hAT family C-terminal dimerisation region|PF14372:Domain of unknown function (DUF4413)	hATC
OsR498G0305724500.01	246.273	14.4417	4.08053	2.79855e-13	4.32516e-11	OsR498G0305724500.01	Chr3	10300344	10301547	+	838	-	-	-
OsR498G0509880500.01	153.193	6.19083	4.60205	3.19433e-13	4.90956e-11	OsR498G0509880500.01	Chr5	5372628	5374615	+	1101	-	-	-
OsR498G0816296700.01	130.892	4.12811	4.94604	3.26929e-13	4.99717e-11	OsR498G0816296700.01	Chr8	24831825	24832974	+	1150	-	DNA-binding domain	AP2
OsR498G1119685000.01	79.5039	1.38778e-17	9.31595	4.05952e-13	6.17114e-11	OsR498G1119685000.01	Chr11	7381382	7382217	-	836	-	-	-
novel.1125	139.618	5.15947	4.72564	4.26978e-13	6.45549e-11	-	Chr5	3117413	3118617	-	1205	-	-	-
novel.1546	78.5343	1.38778e-17	9.29828	5.03537e-13	7.53113e-11	-	Chr8	8388307	8390826	-	1687	-	-	-
OsR498G0101914900.01	78.5343	1.38778e-17	9.29828	5.03537e-13	7.53113e-11	OsR498G0101914900.01	Chr1	31161799	31163337	+	1109	-	Homeobox domain-like	Myb_DNA-binding
OsR498G0816599500.01	828.028	77.3549	3.41806	6.2391e-13	9.23939e-11	OsR498G0816599500.01	Chr8	29289724	29291181	+	1458	-	Peptidase C1A, papain C-terminal	Peptidase_C1
OsR498G1018741400.01	1.38778e-17	78.3862	-9.29547	6.25755e-13	9.23939e-11	OsR498G1018741400.01	Chr10	16761634	16762834	-	440	-	-	-
OsR498G0100914900.01	103.744	2.06542	5.56926	6.27717e-13	9.23939e-11	OsR498G0100914900.01	Chr1	14617634	14618646	+	774	-	Glutathione S-transferase, N-terminal	GST_N
OsR498G0509812900.01	91.1389	1.03407	6.30249	7.30023e-13	1.06887e-10	OsR498G0509812900.01	Chr5	3986137	3986753	+	617	-	-	-
OsR498G0509700500.01	76.5951	1.38778e-17	9.26227	7.79126e-13	1.13479e-10	OsR498G0509700500.01	Chr5	2332284	2333594	+	1311	-	-	-
novel.1086	73.6863	1.38778e-17	9.20651	1.52179e-12	2.1935e-10	-	Chr5	19874317	19875777	+	1027	-	-	-
OsR498G0916909900.01	73.6863	1.38778e-17	9.20651	1.52179e-12	2.1935e-10	OsR498G0916909900.01	Chr9	6573393	6585154	+	2455	-	Transcription factor TGA like domain	bZIP_1
OsR498G0509836200.01	1.93654	97.9821	-5.57072	1.7997e-12	2.58072e-10	OsR498G0509836200.01	Chr5	4292386	4294198	-	1813	-	-	-
OsR498G0509777500.01	1.38778e-17	72.1981	-9.17702	2.40226e-12	3.42711e-10	OsR498G0509777500.01	Chr5	3466360	3469788	+	1851	-	-	-
OsR498G0713888200.01	223.003	15.4731	3.8387	4.26795e-12	6.05765e-10	OsR498G0713888200.01	Chr7	8406809	8410394	-	1726	-	Peptidase M20	Peptidase_M20
OsR498G0305736400.01	7512.38	891.101	3.07544	5.36219e-12	7.57213e-10	OsR498G0305736400.01	Chr3	10464871	10469890	-	4142	-	Asparagine synthase	-
OsR498G0101826400.01	225.912	16.5044	3.765	6.8488e-12	9.62257e-10	OsR498G0101826400.01	Chr1	29872567	29873510	-	944	-	-	-
OsR498G0714461000.01	52.3553	517.747	-3.30267	7.26522e-12	1.01563e-09	OsR498G0714461000.01	Chr7	20818903	20839142	-	2200	-	-	-
OsR498G1221881500.01	137.679	7.22219	4.22984	7.44582e-12	1.03568e-09	OsR498G1221881500.01	Chr12	21910725	21913440	+	1197	-	-	-
OsR498G0510271100.01	112.47	1003.52	-3.156	8.44314e-12	1.16856e-09	OsR498G0510271100.01	Chr5	11955618	11959004	+	1836	-	Glycoside hydrolase, family 28	-
OsR498G0511342200.01	64.96	1.38778e-17	9.025	1.27257e-11	1.75255e-09	OsR498G0511342200.01	Chr5	29324089	29325024	-	936	-	-	-
OsR498G0816041700.01	114.409	5.15947	4.43865	1.49832e-11	2.05328e-09	OsR498G0816041700.01	Chr8	20586191	20587597	+	1095	-	Heavy metal-associated domain, HMA	HMA
OsR498G1018760500.01	20.3588	241.342	-3.55907	1.52507e-11	2.0797e-09	OsR498G1018760500.01	Chr10	17066668	17068826	+	2159	-	TRAF-like	BTB
novel.1047	67.8688	623.977	-3.19825	1.5499e-11	2.10325e-09	-	Chr5	1525122	1526948	+	1827	-	-	-
OsR498G0611977000.01	63.9904	1.38778e-17	9.00334	1.63003e-11	2.20125e-09	OsR498G0611977000.01	Chr6	7526670	7529224	-	1926	-	SAM dependent carboxyl methyltransferase	-
OsR498G0204987500.01	191.007	13.4104	3.82007	1.64478e-11	2.21045e-09	OsR498G0204987500.01	Chr2	36445368	36448810	+	2017	-	NAC domain	NAM
OsR498G0307314400.01	157.071	10.3163	3.91259	1.77718e-11	2.3768e-09	OsR498G0307314400.01	Chr3	37938051	37939090	-	858	-	-	-
OsR498G0868066700.01	119.257	1020.02	-3.09508	1.78566e-11	2.3768e-09	OsR498G0868066700.01	Chr8	9023232	9028477	+	1446	-	-	-
OsR498G0100606400.01	83.3822	737.427	-3.14272	1.80281e-11	2.38821e-09	OsR498G0100606400.01	Chr1	9040367	9043830	-	2228	-	Zinc finger, Dof-type	zf-Dof
OsR498G0613232700.01	221.064	17.5358	3.64689	2.07172e-11	2.72415e-09	OsR498G0613232700.01	Chr6	30487990	30490610	+	1351	-	Haem peroxidase	-
OsR498G1221673400.01	84.3518	2.06542	5.27113	2.07599e-11	2.72415e-09	OsR498G1221673400.01	Chr12	18419442	18420733	-	772	-	-	LRRNT_2
OsR498G1018552800.01	63.0208	1.38778e-17	8.98136	2.09311e-11	2.73371e-09	OsR498G1018552800.01	Chr10	13138873	13143152	-	1098	-	-	-
OsR498G0509982800.01	83.3822	2.06542	5.25448	2.53132e-11	3.29059e-09	OsR498G0509982800.01	Chr5	6723167	6728188	-	1880	-	Aquaporin-like	-
OsR498G0815691300.01	224.942	18.5672	3.59007	2.87807e-11	3.72395e-09	OsR498G0815691300.01	Chr8	12077761	12079341	+	1307	-	Sulfotransferase domain	Sulfotransfer_1
OsR498G0100081000.01	176.463	12.379	3.82026	2.94029e-11	3.78685e-09	OsR498G0100081000.01	Chr1	1256916	1258778	-	1863	-	Proteinase inhibitor I12, Bowman-Birk	-
novel.1078	61.0816	1.38778e-17	8.93636	3.47788e-11	4.43812e-09	-	Chr5	17521768	17522680	+	882	-	-	-
OsR498G0510627300.01	61.0816	1.38778e-17	8.93636	3.47788e-11	4.43812e-09	OsR498G0510627300.01	Chr5	17734788	17735406	+	618	-	Lipoxygenase, C-terminal	Lipoxygenase
OsR498G1120763100.01	125.075	7.22219	4.09145	4.32551e-11	5.49458e-09	OsR498G1120763100.01	Chr11	31273900	31275086	+	1187	-	Glycoside hydrolase family 18, catalytic domain	-
OsR498G0613238700.01	1145.08	141.299	3.01754	4.43873e-11	5.61278e-09	OsR498G0613238700.01	Chr6	30567324	30569058	+	1291	-	Glycoside hydrolase family 16	-
novel.229	1.38778e-17	59.8217	-8.90623	4.50078e-11	5.61468e-09	-	Chr10	6376251	6382795	-	2380	-	PF08711:TFIIS helical bundle-like domain	-
OsR498G0100093200.01	60.112	1.38778e-17	8.91333	4.50078e-11	5.61468e-09	OsR498G0100093200.01	Chr1	1447377	1449163	-	1596	-	Homeobox domain-like	Myb_DNA-binding
OsR498G0509600000.01	60.112	1.38778e-17	8.91333	4.50078e-11	5.61468e-09	OsR498G0509600000.01	Chr5	807324	808376	-	1053	-	Zinc finger C2H2-type	-
OsR498G0510802100.01	216.216	18.5672	3.53303	5.58821e-11	6.94011e-09	OsR498G0510802100.01	Chr5	20965658	20967141	+	1484	-	-	-
OsR498G0509845200.01	1.38778e-17	58.7903	-8.88119	5.8403e-11	7.22095e-09	OsR498G0509845200.01	Chr5	4730393	4730908	-	516	-	-	-
OsR498G0102247400.01	318.993	33.0063	3.26795	6.9312e-11	8.53182e-09	OsR498G0102247400.01	Chr1	36333939	36339917	-	2420	-	-	Aa_trans
OsR498G0101930300.01	87.2606	3.09676	4.76274	7.08521e-11	8.68297e-09	OsR498G0101930300.01	Chr1	31403314	31404142	+	829	-	-	-
novel.1132	68.8384	1.03407	5.89829	7.50284e-11	9.15445e-09	-	Chr5	5181416	5183518	-	2103	-	-	-
OsR498G0917201600.01	58.1729	1.38778e-17	8.86612	7.59943e-11	9.19168e-09	OsR498G0917201600.01	Chr9	11814560	11815995	-	1217	-	O-methyltransferase, family 2	-
novel.538	1.38778e-17	57.759	-8.85571	7.59943e-11	9.19168e-09	-	Chr12	20617292	20618513	-	1222	-	-	-
OsR498G0100429700.01	10814.8	1486.2	2.86321	8.20303e-11	9.87052e-09	OsR498G0100429700.01	Chr1	6566920	6570065	+	2931	-	Six-hairpin glycosidase-like	-
OsR498G1119356300.01	556.542	66.0099	3.0734	8.23164e-11	9.87052e-09	OsR498G1119356300.01	Chr11	1247646	1248393	+	748	-	-	ZF-HD_dimer
OsR498G1119409200.01	111.5	6.19083	4.1442	8.7593e-11	1.04582e-08	OsR498G1119409200.01	Chr11	2068593	2071397	-	1034	-	-	-
OsR498G0101814700.01	67.8688	1.03407	5.87786	9.46504e-11	1.12525e-08	OsR498G0101814700.01	Chr1	29693647	29697740	+	4006	-	Protein kinase domain	Pkinase
OsR498G0305514300.01	215.247	19.5985	3.44905	1.13774e-10	1.34354e-08	OsR498G0305514300.01	Chr3	7057585	7060877	+	2553	-	Aminotransferase class IV	-
OsR498G1222079200.01	1053.94	137.174	2.94061	1.13978e-10	1.34354e-08	OsR498G1222079200.01	Chr12	24678052	24678842	-	791	-	-	-
OsR498G0714621700.01	200.703	17.5358	3.50757	1.16744e-10	1.37034e-08	OsR498G0714621700.01	Chr7	23969593	23973070	+	2561	-	-	-
OsR498G0306996800.01	1.38778e-17	56.7276	-8.82977	1.29769e-10	1.51683e-08	OsR498G0306996800.01	Chr3	33064101	33064982	-	650	-	-	-
OsR498G0408612900.01	93.0781	4.12811	4.45475	1.36124e-10	1.58444e-08	OsR498G0408612900.01	Chr4	21747618	21748738	+	932	-	NAC domain	NAM
OsR498G0510737300.01	100.835	5.15947	4.25666	1.3983e-10	1.62081e-08	OsR498G0510737300.01	Chr5	19595160	19601274	+	2458	-	-	-
OsR498G0509644600.01	589.508	73.2294	3.00692	1.44118e-10	1.66358e-08	OsR498G0509644600.01	Chr5	1479663	1482140	-	1862	-	-	-
OsR498G1222180100.01	138.649	10.3163	3.73277	1.54279e-10	1.77254e-08	OsR498G1222180100.01	Chr12	26373465	26375080	+	760	-	-	-
OsR498G0509904000.01	175.493	14.4417	3.59198	1.54832e-10	1.77254e-08	OsR498G0509904000.01	Chr5	5704998	5707799	-	838	-	-	-
OsR498G0306732000.01	219.125	20.6299	3.40126	1.61984e-10	1.84681e-08	OsR498G0306732000.01	Chr3	28821395	28822257	-	863	-	-	Thaumatin
OsR498G1018624000.01	892.99	116.547	2.93643	1.67409e-10	1.90088e-08	OsR498G1018624000.01	Chr10	14839249	14842055	-	1546	-	-	-
OsR498G0815388100.01	55.2641	1.38778e-17	8.79228	1.70322e-10	1.9183e-08	OsR498G0815388100.01	Chr8	5944843	5948076	+	1813	-	F-box domain	-
OsR498G0307063000.01	55.2641	1.38778e-17	8.79228	1.70322e-10	1.9183e-08	OsR498G0307063000.01	Chr3	34208436	34214611	-	2964	-	PAZ domain	PAZ
OsR498G0102233600.01	288.935	30.9435	3.21798	1.77057e-10	1.98611e-08	OsR498G0102233600.01	Chr1	36157976	36159322	-	1347	-	-	-
OsR498G1221518200.01	391.712	45.3826	3.10617	1.99943e-10	2.23383e-08	OsR498G1221518200.01	Chr12	14769657	14779988	-	3184	-	Haem peroxidase	An_peroxidase
OsR498G0307081800.01	52.3553	1.38778e-17	8.71446	2.96087e-10	3.29474e-08	OsR498G0307081800.01	Chr3	34499390	34500127	-	463	-	-	-
OsR498G0100660800.01	882.325	119.641	2.88133	3.18489e-10	3.52989e-08	OsR498G0100660800.01	Chr1	9896491	9897517	-	1027	-	-	-
OsR498G0204855900.01	102.774	6.19083	4.02677	3.61157e-10	3.98692e-08	OsR498G0204855900.01	Chr2	34425617	34428291	+	2025	-	Thioredoxin domain	-
OsR498G0509994400.01	206.52	20.6299	3.31584	4.42198e-10	4.86226e-08	OsR498G0509994400.01	Chr5	6951239	6957555	-	1466	-	Oxoglutarate/iron-dependent dioxygenase	2OG-FeII_Oxy
OsR498G0509641800.01	100.835	736.396	-2.8669	5.05524e-10	5.53668e-08	OsR498G0509641800.01	Chr5	1440616	1447852	-	3861	-	-	-
OsR498G1018744000.01	54.2945	424.924	-2.96536	5.18676e-10	5.65845e-08	OsR498G1018744000.01	Chr10	16793203	16796515	-	1551	-	-	-
OsR498G0510690200.01	50.4161	1.38778e-17	8.66015	5.21239e-10	5.6642e-08	OsR498G0510690200.01	Chr5	18905346	18906276	-	931	-	-	-
OsR498G0306826000.01	149.314	12.379	3.57943	5.48654e-10	5.93891e-08	OsR498G0306826000.01	Chr3	30221308	30222346	-	1039	-	Ribosome-inactivating protein	-
OsR498G1221701800.01	277.3	31.9749	3.11159	5.51645e-10	5.94815e-08	OsR498G1221701800.01	Chr12	18907332	18908493	-	1074	-	-	-
OsR498G0305343300.01	1897.49	279.502	2.76262	5.93024e-10	6.36963e-08	OsR498G0305343300.01	Chr3	4420239	4423770	+	2506	-	-	-
OsR498G0305291800.01	168.706	15.4731	3.43641	6.45194e-10	6.90333e-08	OsR498G0305291800.01	Chr3	3745108	3749093	-	3122	-	-	-
OsR498G0510731100.01	49.4466	1.38778e-17	8.6322	6.94986e-10	7.37932e-08	OsR498G0510731100.01	Chr5	19534770	19537700	+	2931	-	NB-ARC	NB-ARC
OsR498G0510726600.01	49.4466	1.38778e-17	8.6322	6.94986e-10	7.37932e-08	OsR498G0510726600.01	Chr5	19447804	19448518	-	513	-	-	-
OsR498G0917313900.01	104.713	7.22219	3.83539	8.40231e-10	8.8876e-08	OsR498G0917313900.01	Chr9	14113997	14114289	+	293	-	-	-
OsR498G0306639200.01	533.272	73.2294	2.86231	9.01626e-10	9.46504e-08	OsR498G0306639200.01	Chr3	27313202	27314803	-	1602	-	Acyl transferase/acyl hydrolase/lysophospholipase	-
OsR498G0102081800.01	73.6863	534.249	-2.85588	9.01626e-10	9.46504e-08	OsR498G0102081800.01	Chr1	33834144	33839862	-	3747	-	Plus-3 domain	-
OsR498G0611670100.01	159.01	14.4417	3.44979	9.11416e-10	9.53184e-08	OsR498G0611670100.01	Chr6	3030872	3033432	+	1413	-	-	-
OsR498G0509774400.01	58.1729	1.03407	5.65591	1.09629e-09	1.14223e-07	OsR498G0509774400.01	Chr5	3415994	3420693	-	2641	-	Pyrophosphate-energised proton pump	-
OsR498G1221912100.01	109.561	8.25355	3.71104	1.13901e-09	1.18232e-07	OsR498G1221912100.01	Chr12	22376915	22377570	+	656	-	-	-
OsR498G1221926700.01	102.774	7.22219	3.80846	1.1528e-09	1.19218e-07	OsR498G1221926700.01	Chr12	22655281	22655873	+	482	-	-	-
OsR498G0509775000.01	23.2676	208.338	-3.15549	1.2432e-09	1.28091e-07	OsR498G0509775000.01	Chr5	3429680	3433723	-	2689	-	-	-
OsR498G0509637500.01	1.38778e-17	48.4767	-8.60354	1.2482e-09	1.28131e-07	OsR498G0509637500.01	Chr5	1383920	1384511	+	507	-	-	-
OsR498G0917516800.01	147.375	13.4104	3.44622	1.48739e-09	1.52124e-07	OsR498G0917516800.01	Chr9	17276296	17277940	-	1645	-	Glycosyl transferase, family 31	Galactosyl_T
OsR498G0917486500.01	154.162	14.4417	3.40516	1.57195e-09	1.60183e-07	OsR498G0917486500.01	Chr9	16744409	16744960	+	552	-	-	-
OsR498G0611849600.01	279.239	35.069	2.98887	1.65993e-09	1.68532e-07	OsR498G0611849600.01	Chr6	5603373	5604612	-	917	-	Cyclin-dependent kinase inhibitor	-
OsR498G0307132400.01	46.5378	1.38778e-17	8.54497	1.6816e-09	1.69494e-07	OsR498G0307132400.01	Chr3	35176416	35177289	-	874	-	-	-
OsR498G1120764000.01	46.5378	1.38778e-17	8.54497	1.6816e-09	1.69494e-07	OsR498G1120764000.01	Chr11	31302194	31303461	-	1268	-	Glycoside hydrolase family 18, catalytic domain	-
OsR498G1018823300.01	71.7471	3.09676	4.48078	1.78005e-09	1.7877e-07	OsR498G1018823300.01	Chr10	18266754	18272227	+	1452	-	-	-
novel.471	56.2337	1.03407	5.60711	1.8437e-09	1.84496e-07	-	Chr12	21615290	21616963	+	669	-	-	-
OsR498G0611478800.01	169.676	17.5358	3.26546	2.1859e-09	2.17955e-07	OsR498G0611478800.01	Chr6	265030	268609	-	2368	-	EamA domain	DUF6
OsR498G0815539300.01	13.5717	138.205	-3.33593	2.25669e-09	2.23506e-07	OsR498G0815539300.01	Chr8	9157232	9158427	+	1121	-	CCT domain	CCT
OsR498G1018279000.01	45.5682	1.38778e-17	8.51467	2.27371e-09	2.23506e-07	OsR498G1018279000.01	Chr10	6268171	6274750	-	3409	-	Protein kinase domain	Pkinase
OsR498G0816028300.01	1.38778e-17	46.414	-8.54097	2.27371e-09	2.23506e-07	OsR498G0816028300.01	Chr8	20372892	20373269	+	373	-	-	-
OsR498G0510476500.01	1.38778e-17	46.414	-8.54097	2.27371e-09	2.23506e-07	OsR498G0510476500.01	Chr5	15214514	15215387	+	874	-	Serine-threonine/tyrosine-protein kinase, catalytic domain	Pkinase_Tyr
OsR498G0305318800.01	32.9635	261.969	-2.98556	2.383e-09	2.33425e-07	OsR498G0305318800.01	Chr3	4079932	4082787	-	1365	-	-	-
OsR498G0509668900.01	255	31.9749	2.9907	2.52599e-09	2.46563e-07	OsR498G0509668900.01	Chr5	1833445	1834851	+	1095	-	-	-
OsR498G0612021600.01	4905.16	806.529	2.60432	2.77682e-09	2.70099e-07	OsR498G0612021600.01	Chr6	8119274	8120583	-	1310	-	NUDIX hydrolase domain-like	NUDIX
novel.455	3.87575	77.3549	-4.27451	2.84298e-09	2.75571e-07	-	Chr12	19799764	19802000	+	2237	-	-	-
OsR498G0815969200.01	44.5986	1.38778e-17	8.48373	3.08575e-09	2.97033e-07	OsR498G0815969200.01	Chr8	19272274	19273807	-	1365	-	-	-
OsR498G0815569700.01	1.38778e-17	45.3826	-8.50864	3.08575e-09	2.97033e-07	OsR498G0815569700.01	Chr8	9754602	9758968	+	1131	-	-	-
OsR498G0204536600.01	214.277	25.7867	3.04881	3.2425e-09	3.11045e-07	OsR498G0204536600.01	Chr2	29555173	29556447	-	1275	-	-	-
OsR498G0409425100.01	82.4126	5.15947	3.96601	3.39788e-09	3.24831e-07	OsR498G0409425100.01	Chr4	33899885	33900953	+	1069	-	-	-
OsR498G0204531800.01	770.822	119.641	2.68645	3.75425e-09	3.57669e-07	OsR498G0204531800.01	Chr2	29481962	29483237	-	1276	-	-	-
OsR498G0917339500.01	437.283	63.9472	2.77128	4.0205e-09	3.81728e-07	OsR498G0917339500.01	Chr9	14462384	14463218	+	835	-	Zinc finger, AN1-type	zf-AN1
OsR498G0510894800.01	24.2372	200.087	-3.03865	4.11972e-09	3.89818e-07	OsR498G0510894800.01	Chr5	22425357	22426809	-	1262	-	Dienelactone hydrolase	-
OsR498G0613328200.01	43.629	1.38778e-17	8.45211	4.20377e-09	3.95084e-07	OsR498G0613328200.01	Chr6	32028397	32030572	-	1639	-	GDSL lipase/esterase	Lipase_GDSL
OsR498G0409233000.01	43.629	1.38778e-17	8.45211	4.20377e-09	3.95084e-07	OsR498G0409233000.01	Chr4	30861765	30864966	-	1235	-	Glycoside hydrolase family 16	-
OsR498G0408536200.01	416.921	61.8844	2.74972	5.88464e-09	5.51195e-07	OsR498G0408536200.01	Chr4	20592726	20594024	-	1299	-	F-box domain	-
OsR498G0612810100.01	2549.05	438.332	2.53953	7.69038e-09	7.17915e-07	OsR498G0612810100.01	Chr6	23331504	23337989	+	4257	-	Glycoside hydrolase 35, catalytic domain	-
OsR498G0815540100.01	1.38778e-17	42.2885	-8.40705	7.89453e-09	7.34508e-07	OsR498G0815540100.01	Chr8	9169988	9170440	+	453	-	-	-
OsR498G0714316600.01	58.1729	2.06542	4.73604	8.27579e-09	7.64864e-07	OsR498G0714316600.01	Chr7	18505990	18524323	-	1919	-	Phosphoribosyltransferase domain	Pribosyltran
novel.429	1.93654	57.759	-4.8095	8.27579e-09	7.64864e-07	-	Chr12	13363822	13365112	+	1291	-	-	-
novel.195	6.78454	90.7626	-3.71685	8.37165e-09	7.71162e-07	-	Chr10	15912940	15914131	+	1192	-	-	-
OsR498G0511090200.01	258.878	36.1003	2.83802	9.34872e-09	8.58324e-07	OsR498G0511090200.01	Chr5	25526892	25529644	-	2019	-	Protein kinase domain	Pkinase
novel.1480	49.4466	1.03407	5.42199	9.38231e-09	8.58574e-07	-	Chr8	15690197	15695639	+	1800	-	-	-
OsR498G0611878400.01	1075.27	181.523	2.56568	9.98967e-09	9.11156e-07	OsR498G0611878400.01	Chr6	6117620	6120273	-	1675	-	Trehalose-phosphatase	-
OsR498G0611867600.01	148.345	16.5044	3.15861	1.04748e-08	9.5228e-07	OsR498G0611867600.01	Chr6	5929610	5930666	-	1057	-	-	-
OsR498G0510912500.01	40.7202	1.38778e-17	8.35287	1.08849e-08	9.8634e-07	OsR498G0510912500.01	Chr5	22681725	22684523	+	2799	-	Peptidase S8/S53 domain	Peptidase_S8
OsR498G1120559200.01	6.78454	89.7312	-3.70039	1.18269e-08	1.06822e-06	OsR498G1120559200.01	Chr11	27213772	27217236	-	3317	-	Protein kinase domain	Pkinase
novel.909	0.966938	49.5081	-5.50284	1.24346e-08	1.11948e-06	-	Chr4	15038069	15038927	+	859	-	-	-
OsR498G0100094500.01	443.1	70.1353	2.65732	1.27707e-08	1.14603e-06	OsR498G0100094500.01	Chr1	1464221	1467574	+	1880	-	S1/P1 nuclease	-
OsR498G0510825800.01	75.6255	5.15947	3.84221	1.31748e-08	1.17849e-06	OsR498G0510825800.01	Chr5	21364362	21366964	-	808	-	-	-
OsR498G1018865300.01	63.0208	3.09676	4.29405	1.32729e-08	1.18346e-06	OsR498G1018865300.01	Chr10	19127136	19129842	+	2443	-	Glycoside hydrolase, family 14	-
novel.449	9.69332	106.233	-3.4369	1.38825e-08	1.23385e-06	-	Chr12	18015936	18017802	+	1720	-	-	-
novel.460	3.87575	69.104	-4.11206	1.50299e-08	1.33158e-06	-	Chr12	20477620	20479724	+	2105	-	-	-
OsR498G0510710800.01	185.189	23.724	2.95816	1.52043e-08	1.34275e-06	OsR498G0510710800.01	Chr5	19227093	19231843	-	4194	-	Glycoside hydrolase family 17	Glyco_hydro_17
OsR498G0714331100.01	272.452	40.2258	2.75611	1.59042e-08	1.40012e-06	OsR498G0714331100.01	Chr7	18854345	18856018	+	1481	-	2Fe-2S ferredoxin-type iron-sulfur binding domain	-
novel.1676	47.5074	1.03407	5.36443	1.65322e-08	1.45082e-06	-	Chr9	19263652	19264982	-	480	-	-	-
OsR498G0612426800.01	304.449	45.3826	2.74271	1.67849e-08	1.46836e-06	OsR498G0612426800.01	Chr6	15356126	15358585	-	2309	-	Glycosyltransferase 61	-
OsR498G0509669200.01	79.5039	6.19083	3.65691	2.00556e-08	1.74898e-06	OsR498G0509669200.01	Chr5	1836987	1840980	-	1512	-	-	-
OsR498G1018631200.01	38.7811	1.38778e-17	8.2827	2.09586e-08	1.8051e-06	OsR498G1018631200.01	Chr10	14967969	14968989	-	1021	-	-	Zim
OsR498G0714508400.01	38.7811	1.38778e-17	8.2827	2.09586e-08	1.8051e-06	OsR498G0714508400.01	Chr7	21805047	21807733	-	2203	-	Glycoside hydrolase family 17	Glyco_hydro_17
novel.1048	38.7811	1.38778e-17	8.2827	2.09586e-08	1.8051e-06	-	Chr5	1794430	1795224	+	587	-	-	-
OsR498G0612985000.01	1.38778e-17	39.1944	-8.29776	2.09586e-08	1.8051e-06	OsR498G0612985000.01	Chr6	26608351	26610341	-	1089	-	-	-
OsR498G1120730600.01	207.49	28.8808	2.83965	2.22876e-08	1.91363e-06	OsR498G1120730600.01	Chr11	30447529	30450911	-	1755	-	Homeobox domain-like	Myb_DNA-binding
OsR498G0816151100.01	368.442	58.7903	2.64529	2.31122e-08	1.97834e-06	OsR498G0816151100.01	Chr8	22409239	22411521	+	1331	-	Ribonuclease T2-like	Ribonuclease_T2
OsR498G0409231200.01	512.911	85.6058	2.58123	2.34212e-08	1.99864e-06	OsR498G0409231200.01	Chr4	30842987	30844335	-	1252	-	Glycoside hydrolase family 16	-
OsR498G1221823300.01	255	38.1631	2.73635	2.49941e-08	2.12633e-06	OsR498G1221823300.01	Chr12	20767356	20776484	+	2263	-	-	-
OsR498G0203976400.01	286.027	43.3199	2.71962	2.67426e-08	2.26815e-06	OsR498G0203976400.01	Chr2	20524970	20526186	-	1217	-	-	-
OsR498G0408477200.01	60.112	3.09676	4.22601	2.68885e-08	2.27359e-06	OsR498G0408477200.01	Chr4	19893102	19894862	-	1391	-	-	-
OsR498G1018870200.01	37.8115	1.38778e-17	8.2463	2.92755e-08	2.46047e-06	OsR498G1018870200.01	Chr10	19221831	19227896	-	3534	-	Protein kinase domain	Pkinase
OsR498G0815941400.01	37.8115	1.38778e-17	8.2463	2.92755e-08	2.46047e-06	OsR498G0815941400.01	Chr8	18795885	18799500	-	2804	-	NB-ARC	NB-ARC
OsR498G1222077800.01	284.087	43.3199	2.70981	3.00608e-08	2.51886e-06	OsR498G1222077800.01	Chr12	24666355	24667146	-	792	-	-	-
OsR498G0408202600.01	171.615	22.6926	2.9122	3.02733e-08	2.52905e-06	OsR498G0408202600.01	Chr4	16226498	16230571	-	2449	-	Terpene synthase, metal-binding domain	-
OsR498G0815385700.01	261.787	40.2258	2.69852	3.16099e-08	2.6328e-06	OsR498G0815385700.01	Chr8	5822953	5840343	+	5743	-	Serine-threonine/tyrosine-protein kinase, catalytic domain	Pkinase_Tyr
OsR498G0409345100.01	99.8653	10.3163	3.2599	3.44015e-08	2.85676e-06	OsR498G0409345100.01	Chr4	32713540	32715629	+	1408	-	S1/P1 nuclease	-
OsR498G0101832600.01	180.341	24.7553	2.85883	3.53799e-08	2.92927e-06	OsR498G0101832600.01	Chr1	29943110	29944613	-	1504	-	Protein kinase domain	Pkinase
OsR498G1120763500.01	127.014	14.4417	3.12595	3.68451e-08	3.04152e-06	OsR498G1120763500.01	Chr11	31280029	31281286	+	1258	-	Glycoside hydrolase family 18, catalytic domain	-
OsR498G0305795600.01	256.939	1382.03	-2.4267	3.91257e-08	3.20268e-06	OsR498G0305795600.01	Chr3	11305290	11310009	-	3217	-	Tetratricopeptide-like helical domain	-
OsR498G1221843200.01	61.0816	368.199	-2.58915	3.91387e-08	3.20268e-06	OsR498G1221843200.01	Chr12	20990336	20991008	-	673	-	-	-
OsR498G0204410500.01	147.375	18.5672	2.98044	3.91427e-08	3.20268e-06	OsR498G0204410500.01	Chr2	27559575	27560513	+	939	-	Small auxin-up RNA	Auxin_inducible
novel.881	0.966938	45.3826	-5.37764	3.96275e-08	3.23284e-06	-	Chr3	36821277	36822847	-	1571	-	-	-
OsR498G0101810000.01	36.8419	1.38778e-17	8.20895	4.10802e-08	3.31249e-06	OsR498G0101810000.01	Chr1	29642598	29642918	-	321	-	-	-
OsR498G1119371300.01	36.8419	1.38778e-17	8.20895	4.10802e-08	3.31249e-06	OsR498G1119371300.01	Chr11	1477502	1480166	+	2665	-	Protein kinase domain	Pkinase
OsR498G1018376200.01	1.38778e-17	37.1317	-8.22001	4.10802e-08	3.31249e-06	OsR498G1018376200.01	Chr10	8135534	8136887	-	1354	-	-	-
OsR498G1018425100.01	1.38778e-17	37.1317	-8.22001	4.10802e-08	3.31249e-06	OsR498G1018425100.01	Chr10	9725081	9725581	+	501	-	-	-
OsR498G0306073500.01	922.078	4784.5	-2.37524	4.18209e-08	3.36247e-06	OsR498G0306073500.01	Chr3	16121620	16127631	+	3997	-	-	-
OsR498G0306023100.01	114.409	12.379	3.19566	4.2773e-08	3.42911e-06	OsR498G0306023100.01	Chr3	15180951	15181986	+	1036	-	-	-
novel.1233	11.6325	104.17	-3.14867	4.33718e-08	3.46713e-06	-	Chr6	18724099	18727585	+	3220	-	-	-
novel.919	43.629	272.283	-2.63818	4.4975e-08	3.58499e-06	-	Chr4	17586253	17593425	+	7173	-	-	-
OsR498G0613318000.01	97.9261	10.3163	3.23165	4.68782e-08	3.72601e-06	OsR498G0613318000.01	Chr6	31864710	31871054	-	5223	-	-	-
novel.938	12.6021	108.296	-3.09034	5.33791e-08	4.22002e-06	-	Chr4	21664571	21666445	+	1875	-	-	-
OsR498G1222177200.01	43.629	1.03407	5.24191	5.33968e-08	4.22002e-06	OsR498G1222177200.01	Chr12	26325271	26327063	-	942	-	-	-
OsR498G0612904700.01	19.3892	145.425	-2.8987	5.41693e-08	4.26894e-06	OsR498G0612904700.01	Chr6	25314681	25317216	+	899	-	-	-
OsR498G0100060600.01	175.493	24.7553	2.81954	5.55538e-08	4.36568e-06	OsR498G0100060600.01	Chr1	987888	990999	-	2654	-	Glycosyltransferase 61	-
novel.1277	35.8723	1.38778e-17	8.1706	5.79163e-08	4.50049e-06	-	Chr6	7481555	7482402	-	848	-	PF15938:Domain of unknown function (DUF4750)	-
OsR498G1221939400.01	35.8723	1.38778e-17	8.1706	5.79163e-08	4.50049e-06	OsR498G1221939400.01	Chr12	22854562	22863751	-	1279	-	-	-
OsR498G0815948200.01	1.38778e-17	36.1003	-8.17951	5.79163e-08	4.50049e-06	OsR498G0815948200.01	Chr8	18953489	18953890	-	402	-	-	-
novel.1046	1.38778e-17	36.1003	-8.17951	5.79163e-08	4.50049e-06	-	Chr5	1221329	1222835	+	853	-	-	-
OsR498G0203360700.01	510.972	90.7626	2.49149	5.89134e-08	4.56522e-06	OsR498G0203360700.01	Chr2	9024511	9028248	+	1082	-	-	-
OsR498G0305965500.01	33.9331	221.746	-2.70353	6.15734e-08	4.75808e-06	OsR498G0305965500.01	Chr3	14113021	14117037	+	1956	-	WD40-repeat-containing domain	WD40
OsR498G0816038900.01	73.6863	6.19083	3.54747	6.38192e-08	4.91797e-06	OsR498G0816038900.01	Chr8	20535937	20537200	+	1264	-	-	-
OsR498G0305774900.01	449.887	79.4176	2.50022	7.16705e-08	5.50774e-06	OsR498G0305774900.01	Chr3	11006420	11007675	+	1256	-	-	-
OsR498G1018641400.01	110.531	12.379	3.14596	7.38616e-08	5.65451e-06	OsR498G1018641400.01	Chr10	15124706	15126010	-	1214	-	-	-
OsR498G0511234500.01	136.71	17.5358	2.95406	7.39869e-08	5.65451e-06	OsR498G0511234500.01	Chr5	27724963	27725709	+	747	-	-	-
OsR498G1018516200.01	72.7167	6.19083	3.52839	7.77869e-08	5.92864e-06	OsR498G1018516200.01	Chr10	12247430	12249790	-	2254	-	-	-
OsR498G0204269300.01	102.774	561.064	-2.44722	8.07167e-08	6.13513e-06	OsR498G0204269300.01	Chr2	24921403	24922659	+	1153	-	B-box-type zinc finger	zf-B_box
OsR498G1018596100.01	1.38778e-17	35.069	-8.13783	8.20482e-08	6.20626e-06	OsR498G1018596100.01	Chr10	14182011	14184129	+	678	-	-	-
OsR498G1221587200.01	104.713	11.3476	3.19227	8.20986e-08	6.20626e-06	OsR498G1221587200.01	Chr12	16792434	16795171	-	1310	-	SWEET sugar transporter	-
OsR498G0101052000.01	109.561	12.379	3.13326	8.48171e-08	6.39438e-06	OsR498G0101052000.01	Chr1	17678012	17680040	-	2029	-	Glycosyltransferase 61	-
OsR498G0100789400.01	290.875	48.4767	2.58203	8.74369e-08	6.57407e-06	OsR498G0100789400.01	Chr1	12084671	12085636	-	835	-	-	-
OsR498G0100279000.01	11835.8	2404.11	2.29952	9.41897e-08	7.0627e-06	OsR498G0100279000.01	Chr1	4323823	4332775	-	5467	-	-	-
OsR498G0306466900.01	174.524	25.7867	2.75295	9.65361e-08	7.21919e-06	OsR498G0306466900.01	Chr3	23745641	23748113	+	2385	-	-	-
OsR498G0408964200.01	41.6898	1.03407	5.17651	9.79951e-08	7.30865e-06	OsR498G0408964200.01	Chr4	26818700	26822390	-	3661	-	-	-
OsR498G0101789300.01	716.525	137.174	2.38398	1.08013e-07	8.03426e-06	OsR498G0101789300.01	Chr1	29339801	29345023	+	4063	-	-	-
novel.301	13.5717	108.296	-2.98444	1.12081e-07	8.29703e-06	-	Chr11	18683067	18685511	+	2445	-	-	-
novel.688	3.87575	59.8217	-3.90435	1.12142e-07	8.29703e-06	-	Chr2	21578896	21580210	-	1285	-	-	-
OsR498G0815526000.01	64.96	364.074	-2.48426	1.16168e-07	8.5721e-06	OsR498G0815526000.01	Chr8	8872363	8877005	-	3031	-	SET domain	SET
OsR498G1018273300.01	33.9331	1.38778e-17	8.09072	1.16814e-07	8.59698e-06	OsR498G1018273300.01	Chr10	6194993	6195559	+	567	-	-	-
OsR498G0510118100.01	211.368	34.0376	2.63025	1.2004e-07	8.81105e-06	OsR498G0510118100.01	Chr5	8875185	8882739	+	2838	-	-	-
OsR498G1221960100.01	69.808	6.19083	3.4696	1.42119e-07	1.04042e-05	OsR498G1221960100.01	Chr12	23120514	23128883	+	8370	-	Zinc finger C2H2-type	-
novel.1493	12.6021	101.076	-2.99093	1.47336e-07	1.07579e-05	-	Chr8	20291374	20293916	+	2543	-	-	-
OsR498G0611654200.01	3536.09	730.208	2.27559	1.48526e-07	1.08164e-05	OsR498G0611654200.01	Chr6	2798494	2801698	-	2433	-	GDSL lipase/esterase	Lipase_GDSL
OsR498G0611670700.01	52.3553	3.09676	4.02715	1.51019e-07	1.09692e-05	OsR498G0611670700.01	Chr6	3037267	3039657	+	1238	-	-	-
OsR498G1018434700.01	32.9635	1.38778e-17	8.04906	1.67165e-07	1.20476e-05	OsR498G1018434700.01	Chr10	9927703	9928320	+	618	-	-	-
OsR498G0815406900.01	32.9635	1.38778e-17	8.04906	1.67165e-07	1.20476e-05	OsR498G0815406900.01	Chr8	6248836	6251488	+	699	-	-	-
OsR498G0509979300.01	1.38778e-17	33.0063	-8.05069	1.67165e-07	1.20476e-05	OsR498G0509979300.01	Chr5	6655729	6656950	+	1093	-	Pectinesterase inhibitor domain	-
OsR498G0613200700.01	1341.91	273.314	2.29515	1.80827e-07	1.29985e-05	OsR498G0613200700.01	Chr6	29917163	29917977	+	815	-	EF-hand domain	-
OsR498G1120544700.01	11.6325	93.8567	-2.99845	1.98429e-07	1.42073e-05	OsR498G1120544700.01	Chr11	26999323	27000371	+	616	-	-	-
OsR498G0917982900.01	63.0208	5.15947	3.57965	1.99685e-07	1.42073e-05	OsR498G0917982900.01	Chr9	24664016	24665031	+	929	-	Phytocyanin domain	Cu_bind_like
novel.467	4.84535	62.9158	-3.66407	1.99685e-07	1.42073e-05	-	Chr12	20637505	20638197	+	693	-	-	-
novel.1174	4.84535	62.9158	-3.66407	1.99685e-07	1.42073e-05	-	Chr5	26214747	26215571	-	825	-	-	-
novel.385	1.93654	46.414	-4.49476	2.01077e-07	1.42698e-05	-	Chr11	26851211	26853460	-	1446	-	-	-
OsR498G0409516900.01	572.056	111.39	2.35928	2.06904e-07	1.46459e-05	OsR498G0409516900.01	Chr4	35292736	35294177	+	1442	-	Ribonuclease H-like domain	CAF1
OsR498G0917537200.01	781.487	156.77	2.31668	2.11208e-07	1.49127e-05	OsR498G0917537200.01	Chr9	17638207	17640172	-	1384	-	-	Zim
OsR498G0409258900.01	2669.28	561.064	2.24997	2.13322e-07	1.50238e-05	OsR498G0409258900.01	Chr4	31271215	31272320	+	1106	-	DNA-binding domain	AP2
OsR498G0409155600.01	67.8688	6.19083	3.42903	2.14026e-07	1.50353e-05	OsR498G0409155600.01	Chr4	29719450	29721701	-	1965	-	-	-
OsR498G0305409500.01	231.73	40.2258	2.52266	2.25688e-07	1.58147e-05	OsR498G0305409500.01	Chr3	5364767	5366734	+	1032	-	-	-
novel.478	3.87575	56.7276	-3.8279	2.27052e-07	1.58702e-05	-	Chr12	23175356	23176991	+	1214	-	-	-
OsR498G1018522700.01	88.2302	10.3163	3.08143	2.32806e-07	1.62317e-05	OsR498G1018522700.01	Chr10	12430885	12433600	+	2611	-	Serine-threonine/tyrosine-protein kinase, catalytic domain	Pkinase_Tyr
OsR498G0307048600.01	31.9939	1.38778e-17	8.00615	2.40483e-07	1.66833e-05	OsR498G0307048600.01	Chr3	33928172	33928591	-	420	-	-	-
OsR498G0815994700.01	31.9939	1.38778e-17	8.00615	2.40483e-07	1.66833e-05	OsR498G0815994700.01	Chr8	19817726	19818245	+	520	-	-	-
novel.1572	393.651	75.2922	2.38447	2.4616e-07	1.70346e-05	-	Chr8	20125032	20126334	-	739	-	-	-
OsR498G0306453400.01	50.4161	3.09676	3.97283	2.52664e-07	1.74414e-05	OsR498G0306453400.01	Chr3	23531974	23536341	-	2741	-	SCAMP	-
OsR498G1018801000.01	44.5986	2.06542	4.35365	2.67252e-07	1.84027e-05	OsR498G1018801000.01	Chr10	17752396	17755204	-	1003	-	-	-
OsR498G1220890400.01	220.094	38.1631	2.52409	2.70799e-07	1.86009e-05	OsR498G1220890400.01	Chr12	1684774	1690203	-	3726	-	Major facilitator superfamily	MFS_1
OsR498G0815367900.01	17.4501	121.704	-2.79301	2.74099e-07	1.87812e-05	OsR498G0815367900.01	Chr8	5535189	5538108	+	2313	-	-	-
novel.519	7.75413	77.3549	-3.2972	2.75391e-07	1.88234e-05	-	Chr12	14549986	14551681	-	1696	-	-	-
OsR498G0714094200.01	302.51	55.6962	2.43877	2.80614e-07	1.91333e-05	OsR498G0714094200.01	Chr7	13319564	13321172	-	1481	-	Thiolase-like	Chal_sti_synt_N
OsR498G0509696100.01	1002.55	208.338	2.26602	3.02687e-07	2.05879e-05	OsR498G0509696100.01	Chr5	2274916	2281150	+	4505	-	ABC transporter type 1, transmembrane domain	ABC_membrane
novel.991	10.6629	90.7626	-3.07429	3.18491e-07	2.161e-05	-	Chr4	12676110	12678125	-	2016	-	-	-
OsR498G0613312200.01	80.4734	9.28491	3.09896	3.2909e-07	2.22748e-05	OsR498G0613312200.01	Chr6	31778882	31781274	-	1460	-	-	-
OsR498G1120440500.01	37.8115	1.03407	5.03609	3.45318e-07	2.32611e-05	OsR498G1120440500.01	Chr11	25206605	25208654	+	1943	-	Major facilitator, sugar transporter-like	Sugar_tr
OsR498G1221916700.01	31.0243	1.38778e-17	7.96193	3.47842e-07	2.32611e-05	OsR498G1221916700.01	Chr12	22479526	22482341	+	1593	-	-	-
OsR498G0306728600.01	31.0243	1.38778e-17	7.96193	3.47842e-07	2.32611e-05	OsR498G0306728600.01	Chr3	28761141	28762386	-	1246	-	-	Thaumatin
OsR498G0306427000.01	31.0243	1.38778e-17	7.96193	3.47842e-07	2.32611e-05	OsR498G0306427000.01	Chr3	23073283	23080965	-	3328	-	Potassium transporter	K_trans
OsR498G0407914800.01	1.38778e-17	30.9435	-7.95795	3.47842e-07	2.32611e-05	OsR498G0407914800.01	Chr4	11498725	11499386	-	645	-	-	-
OsR498G0510806800.01	207.49	983.923	-2.2448	3.55729e-07	2.37315e-05	OsR498G0510806800.01	Chr5	21035467	21054728	-	4448	-	Pyruvate/Phosphoenolpyruvate kinase-like domain	-
OsR498G0306030800.01	55.2641	4.12811	3.704	3.67248e-07	2.44413e-05	OsR498G0306030800.01	Chr3	15328313	15329212	-	713	-	Heavy metal-associated domain, HMA	HMA
OsR498G0408893100.01	64.96	6.19083	3.36596	4.00253e-07	2.65743e-05	OsR498G0408893100.01	Chr4	25906660	25909550	+	1341	-	NAC domain	NAM
OsR498G0305863600.01	445.039	88.6999	2.32535	4.05431e-07	2.6854e-05	OsR498G0305863600.01	Chr3	12299973	12302010	-	1804	-	NAC domain	NAM
OsR498G0511283000.01	425.648	84.5744	2.32971	4.20265e-07	2.77704e-05	OsR498G0511283000.01	Chr5	28454239	28455651	-	1413	-	Protein kinase domain	Pkinase
OsR498G0306613200.01	135.74	20.6299	2.71086	4.26618e-07	2.81234e-05	OsR498G0306613200.01	Chr3	26901663	26903218	-	1556	-	Protein kinase domain	Pkinase
OsR498G0102228300.01	289.905	54.6649	2.4043	4.39226e-07	2.88861e-05	OsR498G0102228300.01	Chr1	36092704	36094980	+	1990	-	WRKY domain	WRKY
OsR498G0714981800.01	231.73	1081.9	-2.22243	4.46474e-07	2.92935e-05	OsR498G0714981800.01	Chr7	29615354	29619324	-	1948	-	Zinc finger, Dof-type	zf-Dof
OsR498G0307378500.01	78.5343	9.28491	3.06382	4.6892e-07	3.06938e-05	OsR498G0307378500.01	Chr3	38932629	38934277	+	1649	-	Phosphoesterase	Phosphoesterase
OsR498G0204522100.01	36.8419	1.03407	4.99874	4.77852e-07	3.12051e-05	OsR498G0204522100.01	Chr2	29329817	29330491	+	675	-	DNA-binding domain	AP2
OsR498G1120532700.01	7.75413	74.2608	-3.2384	4.81783e-07	3.13881e-05	OsR498G1120532700.01	Chr11	26835807	26841665	+	1609	-	Alcohol dehydrogenase, N-terminal	ADH_N
OsR498G1119309100.01	59.1425	5.15947	3.48821	4.88882e-07	3.17021e-05	OsR498G1119309100.01	Chr11	539983	546966	+	1954	-	BTB/POZ domain	BTB
novel.610	4.84535	58.7903	-3.56642	4.88882e-07	3.17021e-05	-	Chr2	21422976	21424264	+	1176	-	-	-
OsR498G0305990700.01	123.135	590.974	-2.26165	4.91297e-07	3.17846e-05	OsR498G0305990700.01	Chr3	14594468	14595669	+	1202	-	Transcription termination factor, mitochondrial/chloroplastic	-
OsR498G0102135900.01	63.9904	6.19083	3.3443	4.94727e-07	3.19248e-05	OsR498G0102135900.01	Chr1	34676304	34676888	+	585	-	-	-
OsR498G0204645000.01	106.652	14.4417	2.87416	4.95759e-07	3.19248e-05	OsR498G0204645000.01	Chr2	31323506	31325977	-	2280	-	-	-
OsR498G0100537200.01	129.923	19.5985	2.72127	4.99208e-07	3.20727e-05	OsR498G0100537200.01	Chr1	8107306	8109100	-	708	-	-	-
OsR498G1221992900.01	30.0547	1.38778e-17	7.91632	5.05952e-07	3.22084e-05	OsR498G1221992900.01	Chr12	23403406	23407597	+	2451	-	-	-
OsR498G1018376400.01	1.38778e-17	29.9122	-7.90924	5.05952e-07	3.22084e-05	OsR498G1018376400.01	Chr10	8141009	8142206	-	1198	-	-	-
OsR498G1018285400.01	1.38778e-17	29.9122	-7.90924	5.05952e-07	3.22084e-05	OsR498G1018285400.01	Chr10	6392987	6394920	-	965	-	-	-
novel.1548	1.38778e-17	29.9122	-7.90924	5.05952e-07	3.22084e-05	-	Chr8	9105634	9106266	-	633	-	-	-
OsR498G0307090900.01	1745.26	383.67	2.18515	5.14053e-07	3.26494e-05	OsR498G0307090900.01	Chr3	34633837	34636605	+	1444	-	Haem peroxidase	-
OsR498G0511046100.01	101.804	13.4104	2.91309	5.20497e-07	3.29834e-05	OsR498G0511046100.01	Chr5	24852939	24853827	+	889	-	-	-
OsR498G0307235100.01	233.669	1075.71	-2.20214	5.29507e-07	3.34781e-05	OsR498G0307235100.01	Chr3	36751569	36754138	+	2162	-	Rieske [2Fe-2S] iron-sulphur domain	-
OsR498G0305247700.01	82.4126	10.3163	2.98317	5.38137e-07	3.39466e-05	OsR498G0305247700.01	Chr3	3043805	3046110	+	1970	-	FAD/NAD(P)-binding domain	FAD_binding_3
OsR498G0408819400.01	446.979	2015.29	-2.17238	5.571e-07	3.5004e-05	OsR498G0408819400.01	Chr4	24762179	24763831	-	1426	-	B-box-type zinc finger	zf-B_box
OsR498G0306985500.01	47.5074	3.09676	3.88732	5.57417e-07	3.5004e-05	OsR498G0306985500.01	Chr3	32815323	32816072	+	750	-	-	-
novel.554	22.298	137.174	-2.61408	6.28937e-07	3.94063e-05	-	Chr12	23201103	23204745	-	3643	-	-	-
novel.1004	1.93654	42.2885	-4.36083	6.39568e-07	3.99823e-05	-	Chr4	17492559	17493676	-	1118	-	-	-
OsR498G0101408200.01	1492.2	332.102	2.16733	6.61454e-07	4.12578e-05	OsR498G0101408200.01	Chr1	23487004	23488880	-	1876	-	-	-
OsR498G0509997700.01	4950.73	1130.38	2.13072	6.92837e-07	4.31186e-05	OsR498G0509997700.01	Chr5	7010161	7014066	+	1779	-	GDSL lipase/esterase	Lipase_GDSL
OsR498G0511386300.01	108.592	15.4731	2.80141	7.02342e-07	4.36126e-05	OsR498G0511386300.01	Chr5	30013011	30013997	+	666	-	-	-
OsR498G0409114800.01	46.5378	3.09676	3.85765	7.29517e-07	4.50987e-05	OsR498G0409114800.01	Chr4	28982331	28983386	-	1056	-	DNA-binding domain	AP2
OsR498G0917428200.01	46.5378	3.09676	3.85765	7.29517e-07	4.50987e-05	OsR498G0917428200.01	Chr9	15781028	15781829	-	802	-	-	-
OsR498G0714974500.01	214.277	40.2258	2.40976	7.33274e-07	4.51304e-05	OsR498G0714974500.01	Chr7	29515457	29517587	+	1550	-	NAC domain	NAM
OsR498G0917817800.01	215.247	40.2258	2.41627	7.33274e-07	4.51304e-05	OsR498G0917817800.01	Chr9	22029510	22030703	-	1194	-	DNA-binding domain	AP2
novel.179	1.38778e-17	28.8808	-7.85882	7.40189e-07	4.54555e-05	-	Chr10	5351003	5353323	+	587	-	-	-
OsR498G1018954900.01	405.286	83.5431	2.27669	7.57567e-07	4.64202e-05	OsR498G1018954900.01	Chr10	20733443	20734708	+	1266	-	-	-
OsR498G0204221800.01	3.87575	52.6022	-3.71921	7.6806e-07	4.69597e-05	OsR498G0204221800.01	Chr2	24191386	24193996	-	1384	-	Copper amine oxidase, C-terminal	-
OsR498G0305149500.01	248.213	47.4453	2.38426	8.29915e-07	5.06303e-05	OsR498G0305149500.01	Chr3	1351728	1356927	+	2108	-	KNOX2	KNOX2
OsR498G0613246700.01	850.328	187.711	2.17878	8.3772e-07	5.09946e-05	OsR498G0613246700.01	Chr6	30678612	30681325	+	2497	-	-	-
OsR498G1018151400.01	84.3518	11.3476	2.88074	8.4118e-07	5.10934e-05	OsR498G1018151400.01	Chr10	3547299	3548314	-	920	-	-	-
OsR498G1220862500.01	397.529	82.5117	2.26672	8.73527e-07	5.29426e-05	OsR498G1220862500.01	Chr12	1274422	1275293	+	872	-	-	ZF-HD_dimer
OsR498G0101831600.01	543.938	116.547	2.22136	8.75757e-07	5.29624e-05	OsR498G0101831600.01	Chr1	29936086	29937568	-	1483	-	Protein kinase domain	Pkinase
OsR498G1222164700.01	45.5682	3.09676	3.82736	9.57367e-07	5.76472e-05	OsR498G1222164700.01	Chr12	26171813	26175257	+	2690	-	Myosin, N-terminal, SH3-like	-
novel.1319	2.90615	46.414	-3.9392	9.57367e-07	5.76472e-05	-	Chr6	26123725	26125086	-	1362	-	-	-
OsR498G1070017600.01	28.1156	1.38778e-17	7.82051	1.08934e-06	6.48913e-05	OsR498G1070017600.01	Chr10	18396836	18400612	+	1704	-	-	-
OsR498G1018533200.01	28.1156	1.38778e-17	7.82051	1.08934e-06	6.48913e-05	OsR498G1018533200.01	Chr10	12756210	12761063	-	2245	-	Major facilitator, sugar transporter-like	Sugar_tr
OsR498G0565301000.01	28.1156	1.38778e-17	7.82051	1.08934e-06	6.48913e-05	OsR498G0565301000.01	Chr5	13912205	13913034	-	765	-	-	-
OsR498G0509939800.01	1.38778e-17	27.8494	-7.80659	1.08934e-06	6.48913e-05	OsR498G0509939800.01	Chr5	6222468	6225379	-	2798	-	-	-
novel.1007	1.38778e-17	27.8494	-7.80659	1.08934e-06	6.48913e-05	-	Chr4	18214345	18215433	-	582	-	-	-
OsR498G0407777300.01	39.7506	2.06542	4.18813	1.16337e-06	6.90057e-05	OsR498G0407777300.01	Chr4	8333622	8338729	+	1807	-	-	-
OsR498G1120545800.01	1.93654	40.2258	-4.2889	1.16337e-06	6.90057e-05	OsR498G1120545800.01	Chr11	27007157	27008315	-	1159	-	-	-
novel.1001	26.1764	148.519	-2.49849	1.23933e-06	7.3355e-05	-	Chr4	17306574	17309135	-	2562	-	-	-
OsR498G1221925600.01	41.6898	216.589	-2.3736	1.25063e-06	7.38669e-05	OsR498G1221925600.01	Chr12	22623533	22624751	-	1219	-	-	-
OsR498G0714507500.01	33.9331	1.03407	4.88051	1.29886e-06	7.65532e-05	OsR498G0714507500.01	Chr7	21789925	21793440	+	2444	-	Protein kinase domain	Pkinase
OsR498G1018586200.01	394.621	84.5744	2.22055	1.3652e-06	8.0293e-05	OsR498G1018586200.01	Chr10	13777533	13785876	-	2736	-	Cytochrome P450	p450
novel.543	30.0547	163.989	-2.44291	1.36882e-06	8.03361e-05	-	Chr12	20780731	20790566	-	3522	-	-	-
OsR498G0305403200.01	5556.72	1328.4	2.06445	1.41642e-06	8.29544e-05	OsR498G0305403200.01	Chr3	5277282	5278989	-	1468	-	Homeobox domain-like	Homeobox
OsR498G0305432300.01	175.493	33.0063	2.40632	1.45283e-06	8.49082e-05	OsR498G0305432300.01	Chr3	5742226	5744295	+	1777	-	PPM-type phosphatase domain	PP2C
OsR498G0100794100.01	165.797	729.177	-2.13598	1.49051e-06	8.69279e-05	OsR498G0100794100.01	Chr1	12169029	12175166	+	4230	-	RNA recognition motif domain	RRM_1
OsR498G0816454300.01	1062.67	4432.8	-2.06039	1.51012e-06	8.78873e-05	OsR498G0816454300.01	Chr8	26891963	26896806	+	2495	-	-	-
OsR498G1019076300.01	212.338	42.2885	2.32472	1.54126e-06	8.95121e-05	OsR498G1019076300.01	Chr10	22670120	22671294	+	1104	-	Glutathione S-transferase, N-terminal	GST_N
OsR498G0204402500.01	1483.47	348.603	2.08894	1.54939e-06	8.97966e-05	OsR498G0204402500.01	Chr2	27433843	27436918	+	2115	-	Homeobox domain-like	Myb_DNA-binding
OsR498G0510034700.01	54.2945	5.15947	3.3651	1.56316e-06	9.04065e-05	OsR498G0510034700.01	Chr5	7562360	7563281	+	922	-	-	-
OsR498G0203032000.01	38.7811	2.06542	4.15262	1.57716e-06	9.10268e-05	OsR498G0203032000.01	Chr2	3439756	3443683	-	1026	-	NAC domain	NAM
OsR498G1221987400.01	2025.47	480.618	2.07502	1.59461e-06	9.18434e-05	OsR498G1221987400.01	Chr12	23344530	23347371	-	2334	-	Protein kinase domain	Pkinase
OsR498G1221715000.01	27.146	1.38778e-17	7.77011	1.61305e-06	9.23324e-05	OsR498G1221715000.01	Chr12	19189686	19192710	-	1212	-	Homeobox domain-like	Myb_DNA-binding
novel.552	27.146	1.38778e-17	7.77011	1.61305e-06	9.23324e-05	-	Chr12	23062062	23063375	-	1094	-	PF08711:TFIIS helical bundle-like domain	-
OsR498G1221628800.01	1.38778e-17	26.8181	-7.75239	1.61305e-06	9.23324e-05	OsR498G1221628800.01	Chr12	17625567	17626332	-	766	-	-	-
OsR498G0713778000.01	10.6629	81.4803	-2.91886	1.6383e-06	9.34083e-05	OsR498G0713778000.01	Chr7	6476701	6477491	-	791	-	-	-
OsR498G0509746000.01	161.919	29.9122	2.43172	1.63857e-06	9.34083e-05	OsR498G0509746000.01	Chr5	3055538	3065407	-	5820	-	RNA polymerase Rpb1, domain 5	-
OsR498G1170812100.01	2.90615	44.3513	-3.87379	1.66269e-06	9.45897e-05	OsR498G1170812100.01	Chr11	18547838	18551710	-	2412	-	Terpene synthase, N-terminal domain	-
novel.541	6.78454	62.9158	-3.18903	1.67258e-06	9.49581e-05	-	Chr12	20671973	20672981	-	1009	-	-	-
OsR498G0612906000.01	71.7471	9.28491	2.93364	1.67985e-06	9.51766e-05	OsR498G0612906000.01	Chr6	25339675	25344614	-	1986	-	Homeobox domain-like	Myb_DNA-binding
OsR498G0612167200.01	110.531	17.5358	2.64771	1.69882e-06	9.60556e-05	OsR498G0612167200.01	Chr6	10254347	10255939	-	1593	-	Protein kinase domain	Pkinase
OsR498G0511321600.01	114.409	18.5672	2.61551	1.75361e-06	9.89524e-05	OsR498G0511321600.01	Chr5	28994991	28996421	-	1431	-	-	-
OsR498G0815909100.01	160.949	29.9122	2.42306	1.79351e-06	0.000100999	OsR498G0815909100.01	Chr8	18000460	18001452	+	630	-	-	-
OsR498G0408649700.01	58.1729	6.19083	3.20708	1.8279e-06	0.000102568	OsR498G0408649700.01	Chr4	22295532	22296506	+	975	-	-	-
OsR498G0203954400.01	32.9635	1.03407	4.83885	1.82875e-06	0.000102568	OsR498G0203954400.01	Chr2	20207774	20209936	-	1539	-	DNA-binding domain	AP2
novel.1586	66.8992	8.25355	3.00043	1.85959e-06	0.000104088	-	Chr8	25981460	25982902	-	1443	-	-	-
OsR498G0917140600.01	8.72373	71.1667	-3.00973	2.02547e-06	0.000113145	OsR498G0917140600.01	Chr9	10401467	10405719	-	2259	-	Carotenoid oxygenase	RPE65
OsR498G1018540900.01	122.166	20.6299	2.55901	2.07923e-06	0.000115916	OsR498G1018540900.01	Chr10	12942680	12947208	+	1059	-	-	-
OsR498G0510805200.01	104.713	16.5044	2.65662	2.13695e-06	0.000118896	OsR498G0510805200.01	Chr5	21012094	21018245	-	2444	-	-	-
OsR498G0509858900.01	57.2033	6.19083	3.18288	2.28665e-06	0.000126718	OsR498G0509858900.01	Chr5	4977083	4977706	+	624	-	-	-
novel.1624	5.81495	56.7276	-3.25802	2.28665e-06	0.000126718	-	Chr9	11064012	11064831	+	820	-	-	-
OsR498G0510067400.01	78.5343	11.3476	2.7778	2.29996e-06	0.00012695	OsR498G0510067400.01	Chr5	8046701	8048222	-	1522	-	-	-
novel.1014	11.6325	79.4176	-2.75779	2.29996e-06	0.00012695	-	Chr4	21140963	21143208	-	1853	-	-	-
OsR498G1222152700.01	26.1764	1.38778e-17	7.71789	2.40377e-06	0.000131894	OsR498G1222152700.01	Chr12	25965626	25966540	+	915	-	-	Thaumatin
OsR498G1221840200.01	26.1764	1.38778e-17	7.71789	2.40377e-06	0.000131894	OsR498G1221840200.01	Chr12	20931394	20931905	-	512	-	Proteinase inhibitor I13, potato inhibitor I	-
OsR498G0714503600.01	26.1764	1.38778e-17	7.71789	2.40377e-06	0.000131894	OsR498G0714503600.01	Chr7	21647922	21650234	-	1988	-	Glycoside hydrolase family 17	Glyco_hydro_17
OsR498G0305282000.01	456.675	104.17	2.13093	2.414e-06	0.000132195	OsR498G0305282000.01	Chr3	3590196	3594327	-	3368	-	Homeobox domain-like	POX
OsR498G0613074000.01	61.0816	7.22219	3.05901	2.54728e-06	0.00013922	OsR498G0613074000.01	Chr6	28017919	28019502	-	1584	-	-	DnaJ
OsR498G0917732900.01	320.932	1324.27	-2.04442	2.57584e-06	0.000140504	OsR498G0917732900.01	Chr9	20526060	20527862	+	1627	-	RNA recognition motif domain	zf-CCCH
OsR498G0815356600.01	3.87575	47.4453	-3.57072	2.75169e-06	0.00014951	OsR498G0815356600.01	Chr8	5339428	5342475	-	1270	-	F-box domain	-
novel.1334	3.87575	47.4453	-3.57072	2.75169e-06	0.00014951	-	Chr6	29762889	29763772	-	884	-	-	-
OsR498G0101457800.01	409.165	92.8253	2.13864	2.76309e-06	0.000149837	OsR498G0101457800.01	Chr1	24267273	24268251	-	902	-	-	-
OsR498G0102775500.01	167.737	33.0063	2.34115	2.86227e-06	0.000154913	OsR498G0102775500.01	Chr1	44018227	44019693	+	1467	-	-	-
novel.1085	2.90615	42.2885	-3.80528	2.92109e-06	0.00015779	-	Chr5	19526417	19528167	+	1372	-	-	-
novel.245	819.301	196.993	2.05558	2.96618e-06	0.000159915	-	Chr10	14973824	14977681	-	3033	-	-	-
OsR498G1018685200.01	298.631	66.0099	2.17556	3.05682e-06	0.000164483	OsR498G1018685200.01	Chr10	15880201	15884410	-	3047	-	Pectinesterase, catalytic	-
OsR498G0204803600.01	242.395	51.5708	2.23007	3.10333e-06	0.000166663	OsR498G0204803600.01	Chr2	33602600	33604020	-	1421	-	-	-
OsR498G0509800400.01	382.016	86.6372	2.13902	3.10953e-06	0.000166675	OsR498G0509800400.01	Chr5	3840643	3845579	-	2750	-	Acyl-CoA dehydrogenase/oxidase, N-terminal and middle domain	-
OsR498G0101803400.01	97.9261	15.4731	2.65245	3.14487e-06	0.000168245	OsR498G0101803400.01	Chr1	29559264	29560304	-	964	-	Glutathione S-transferase, N-terminal	GST_N
OsR498G0101906500.01	333.537	75.2922	2.14548	3.16452e-06	0.000168971	OsR498G0101906500.01	Chr1	31029977	31036225	+	3515	-	SLC26A/SulP transporter domain	Sulfate_transp
OsR498G0408878400.01	63.9904	8.25355	2.93642	3.38582e-06	0.000180441	OsR498G0408878400.01	Chr4	25696582	25698516	-	1798	-	Caleosin-related	-
OsR498G0305855900.01	89.1998	13.4104	2.72265	3.51107e-06	0.000186758	OsR498G0305855900.01	Chr3	12184907	12186835	+	1829	-	-	-
OsR498G1221886900.01	25.2068	1.38778e-17	7.66371	3.60565e-06	0.000189256	OsR498G1221886900.01	Chr12	21974873	21977228	+	1527	-	Phospholipid/glycerol acyltransferase	Acyltransferase
OsR498G0815499100.01	25.2068	1.38778e-17	7.66371	3.60565e-06	0.000189256	OsR498G0815499100.01	Chr8	8282726	8284369	+	1642	-	Protein kinase domain	Pkinase
novel.757	25.2068	1.38778e-17	7.66371	3.60565e-06	0.000189256	-	Chr3	24328748	24329409	+	662	-	-	-
OsR498G0510690500.01	25.2068	1.38778e-17	7.66371	3.60565e-06	0.000189256	OsR498G0510690500.01	Chr5	18914196	18917500	+	1804	-	DYW domain	-
OsR498G0510127800.01	25.2068	1.38778e-17	7.66371	3.60565e-06	0.000189256	OsR498G0510127800.01	Chr5	9050657	9057366	-	2163	-	-	-
OsR498G0714995900.01	25.2068	1.38778e-17	7.66371	3.60565e-06	0.000189256	OsR498G0714995900.01	Chr7	29785085	29786679	+	1518	-	Homeobox domain-like	Myb_DNA-binding
novel.259	1.38778e-17	24.7553	-7.63747	3.60565e-06	0.000189256	-	Chr10	19604535	19605546	-	926	-	-	-
OsR498G0509869400.01	31.0243	1.03407	4.75172	3.67596e-06	0.000192221	OsR498G0509869400.01	Chr5	5154575	5156705	-	1582	-	-	-
novel.900	0.966938	30.9435	-4.82694	3.67596e-06	0.000192221	-	Chr4	13031024	13031868	+	845	-	-	-
OsR498G0101280700.01	108.592	18.5672	2.54031	3.71006e-06	0.00019364	OsR498G0101280700.01	Chr1	21395898	21398810	+	2910	-	-	-
novel.461	11.6325	76.3235	-2.70055	3.85484e-06	0.00020082	-	Chr12	20489138	20491181	+	2044	-	-	-
OsR498G0509820300.01	310.266	1245.89	-2.00515	3.88134e-06	0.000201823	OsR498G0509820300.01	Chr5	4085225	4088448	+	2404	-	-	-
novel.916	13.5717	84.5744	-2.62821	4.02917e-06	0.000209119	-	Chr4	17309222	17311477	+	2256	-	-	-
OsR498G0917805300.01	49.4466	5.15947	3.2305	4.10875e-06	0.000211278	OsR498G0917805300.01	Chr9	21845650	21847478	+	1739	-	UDP-glucuronosyl/UDP-glucosyltransferase	UDPGT
OsR498G1018849700.01	49.4466	5.15947	3.2305	4.10875e-06	0.000211278	OsR498G1018849700.01	Chr10	18866286	18870738	+	845	-	-	-
OsR498G0714472000.01	49.4466	5.15947	3.2305	4.10875e-06	0.000211278	OsR498G0714472000.01	Chr7	20999151	21000897	-	1636	-	Thiolase-like	Chal_sti_synt_N
OsR498G0408268900.01	4.84535	50.5394	-3.34874	4.10875e-06	0.000211278	OsR498G0408268900.01	Chr4	17072724	17075026	+	1534	-	-	-
novel.430	4.84535	50.5394	-3.34874	4.10875e-06	0.000211278	-	Chr12	13375653	13376779	+	1127	-	-	-
OsR498G0203238000.01	494.489	117.578	2.07119	4.17358e-06	0.000214216	OsR498G0203238000.01	Chr2	6828889	6836781	-	3528	-	Cytochrome P450	p450
novel.1438	124.105	22.6926	2.44499	4.19928e-06	0.000215138	-	Chr7	24078192	24079316	-	1032	-	-	-
OsR498G0509909600.01	451.827	1789.42	-1.98534	4.23572e-06	0.000216606	OsR498G0509909600.01	Chr5	5790745	5792349	-	1137	-	-	-
OsR498G1221881400.01	225.912	48.4767	2.21758	4.27885e-06	0.00021841	OsR498G1221881400.01	Chr12	21901317	21902948	-	1632	-	UDP-glucuronosyl/UDP-glucosyltransferase	UDPGT
OsR498G0511307800.01	256.939	56.7276	2.17691	4.3281e-06	0.000220046	OsR498G0511307800.01	Chr5	28807055	28807881	-	827	-	-	-
OsR498G0203841100.01	66.8992	9.28491	2.8329	4.33464e-06	0.000220046	OsR498G0203841100.01	Chr2	17737543	17741084	+	2135	-	Armadillo-type fold	U-box
OsR498G0102721000.01	66.8992	9.28491	2.8329	4.33464e-06	0.000220046	OsR498G0102721000.01	Chr1	43155378	43156406	-	941	-	EF-hand domain	-
OsR498G0306797900.01	782.457	193.899	2.01203	4.77216e-06	0.000241816	OsR498G0306797900.01	Chr3	29733110	29740139	+	3673	-	Phosphomethylpyrimidine synthase	-
OsR498G0306989100.01	6.78454	57.759	-3.06591	4.84488e-06	0.000245054	OsR498G0306989100.01	Chr3	32888274	32895103	+	1751	-	Peptidase S10, serine carboxypeptidase	Peptidase_S10
OsR498G0102038900.01	277.3	62.9158	2.13782	4.8933e-06	0.000247054	OsR498G0102038900.01	Chr1	33105491	33106661	+	1171	-	-	-
OsR498G0917860300.01	189.068	40.2258	2.2293	4.90378e-06	0.000247135	OsR498G0917860300.01	Chr9	22661352	22663345	+	1989	-	-	-
OsR498G0305330900.01	168.706	35.069	2.26231	5.14151e-06	0.000258647	OsR498G0305330900.01	Chr3	4246936	4248345	+	1185	-	-	Zim
OsR498G0509790500.01	68.8384	300.129	-2.12222	5.17198e-06	0.00025971	OsR498G0509790500.01	Chr5	3651067	3654989	+	1309	-	-	-
OsR498G0714796800.01	24.2372	1.38778e-17	7.60741	5.44527e-06	0.000270503	OsR498G0714796800.01	Chr7	26581044	26583315	-	1569	-	-	-
OsR498G0100887900.01	24.2372	1.38778e-17	7.60741	5.44527e-06	0.000270503	OsR498G0100887900.01	Chr1	13844434	13858478	+	4147	-	-	-
OsR498G0713458800.01	24.2372	1.38778e-17	7.60741	5.44527e-06	0.000270503	OsR498G0713458800.01	Chr7	1681175	1683279	-	2104	-	Legume lectin domain	Pkinase
OsR498G0815474400.01	1.38778e-17	23.724	-7.57638	5.44527e-06	0.000270503	OsR498G0815474400.01	Chr8	7933209	7936733	-	1095	-	-	-
OsR498G1221903300.01	1.38778e-17	23.724	-7.57638	5.44527e-06	0.000270503	OsR498G1221903300.01	Chr12	22233340	22234282	+	839	-	-	-
OsR498G0816019200.01	1.38778e-17	23.724	-7.57638	5.44527e-06	0.000270503	OsR498G0816019200.01	Chr8	20203332	20206381	-	1638	-	-	-
OsR498G1120762300.01	34.9027	2.06542	4.00113	5.52293e-06	0.000273872	OsR498G1120762300.01	Chr11	31256555	31257521	+	967	-	Glycoside hydrolase family 18, catalytic domain	-
OsR498G0100800900.01	163.858	34.0376	2.26319	5.65846e-06	0.000280094	OsR498G0100800900.01	Chr1	12300857	12307144	+	2344	-	Pectinacetylesterase/NOTUM	-
OsR498G0409495300.01	1658.97	6329.48	-1.93172	5.73528e-06	0.000283392	OsR498G0409495300.01	Chr4	34929347	34930860	+	1514	-	-	adh_short
OsR498G0815569500.01	59.1425	258.875	-2.12756	5.96083e-06	0.000294015	OsR498G0815569500.01	Chr8	9749055	9752633	+	2270	-	-	-
OsR498G1222155200.01	57.2033	7.22219	2.96458	6.02224e-06	0.000295994	OsR498G1222155200.01	Chr12	25996722	25997628	-	667	-	NAC domain	-
novel.92	6.78454	56.7276	-3.03997	6.02224e-06	0.000295994	-	Chr1	2241819	2242744	-	926	-	PF13947:Wall-associated receptor kinase galacturonan-binding	-
novel.992	3.87575	44.3513	-3.47369	6.09357e-06	0.000298972	-	Chr4	14323873	14325426	-	1554	-	-	-
OsR498G0101946100.01	261.787	59.8217	2.12741	6.23202e-06	0.000304731	OsR498G0101946100.01	Chr1	31634525	31635784	+	1151	-	Heat shock factor (HSF)-type, DNA-binding	HSF_DNA-bind
OsR498G0510013900.01	61.0816	8.25355	2.86944	6.24382e-06	0.000304731	OsR498G0510013900.01	Chr5	7310075	7312630	+	1169	-	-	-
novel.443	7.75413	60.8531	-2.95165	6.24382e-06	0.000304731	-	Chr12	16060315	16061516	+	1202	-	-	-
OsR498G0511001400.01	131.862	25.7867	2.34889	6.30296e-06	0.000307079	OsR498G0511001400.01	Chr5	24164830	24166426	-	1597	-	-	-
OsR498G0611972800.01	124.105	23.724	2.38121	6.49603e-06	0.000315932	OsR498G0611972800.01	Chr6	7381441	7383084	-	1523	-	O-methyltransferase, family 2	-
OsR498G0916942000.01	225.912	886.975	-1.97252	6.55198e-06	0.000318097	OsR498G0916942000.01	Chr9	7236320	7238218	-	1899	-	DNA-binding domain	AP2
OsR498G1221920100.01	1314.76	339.321	1.9537	6.64253e-06	0.000321931	OsR498G1221920100.01	Chr12	22533399	22535133	+	1359	-	-	-
OsR498G0916636300.01	47.5074	5.15947	3.17293	6.74687e-06	0.00032642	OsR498G0916636300.01	Chr9	11330	16176	+	4847	-	-	-
OsR498G0714786700.01	817.362	208.338	1.97143	7.16695e-06	0.000346141	OsR498G0714786700.01	Chr7	26452682	26454934	+	970	-	SKP1 component, POZ domain	Skp1_POZ
OsR498G1018760400.01	5.81495	52.6022	-3.14934	7.19999e-06	0.000346534	OsR498G1018760400.01	Chr10	17062098	17062739	-	515	-	-	-
novel.398	5.81495	52.6022	-3.14934	7.19999e-06	0.000346534	-	Chr11	29302891	29305140	-	1941	-	-	-
OsR498G0713354100.01	95.9869	16.5044	2.53125	7.25603e-06	0.000348628	OsR498G0713354100.01	Chr7	135553	137400	+	1848	-	Proton-dependent oligopeptide transporter family	-
OsR498G0613055700.01	1152.84	299.098	1.94607	7.34009e-06	0.000352059	OsR498G0613055700.01	Chr6	27738374	27739541	+	1168	-	-	-
OsR498G0101638700.01	700.042	177.397	1.97973	7.46425e-06	0.000357397	OsR498G0101638700.01	Chr1	27077267	27078112	+	846	-	-	-
OsR498G1220904600.01	29.0851	1.03407	4.659	7.53307e-06	0.000359455	OsR498G1220904600.01	Chr12	1929953	1933168	-	2253	-	Sulfotransferase domain	Sulfotransfer_1
OsR498G1221733100.01	0.966938	28.8808	-4.72782	7.53307e-06	0.000359455	OsR498G1221733100.01	Chr12	19585388	19586121	+	734	-	-	-
OsR498G0612569800.01	14.5413	84.5744	-2.52956	7.57419e-06	0.000360798	OsR498G0612569800.01	Chr6	18643449	18648539	-	2124	-	-	-
OsR498G0102253300.01	33.9331	2.06542	3.96064	7.62631e-06	0.00036266	OsR498G0102253300.01	Chr1	36407497	36410012	+	2034	-	Multicopper oxidase, type 3	-
OsR498G1221642000.01	13.5717	80.449	-2.55617	7.66358e-06	0.000363811	OsR498G1221642000.01	Chr12	17739525	17740315	-	705	-	-	-
OsR498G1120723300.01	1020.98	265.063	1.94506	7.88432e-06	0.000373652	OsR498G1120723300.01	Chr11	30244873	30248183	+	1966	-	Phospholipid/glycerol acyltransferase	Acyltransferase
OsR498G0815911400.01	1354.52	354.792	1.93237	7.9419e-06	0.000375741	OsR498G0815911400.01	Chr8	18023868	18032395	-	2970	-	Protein kinase domain	Pkinase
OsR498G0815780600.01	19.3892	103.139	-2.40351	8.00269e-06	0.000377974	OsR498G0815780600.01	Chr8	14811004	14814751	-	2279	-	B3 DNA binding domain	B3
OsR498G0815634100.01	23.2676	1.38778e-17	7.54882	8.28134e-06	0.000388497	OsR498G0815634100.01	Chr8	10980423	10987278	+	2118	-	Oligopeptide transporter, OPT superfamily	OPT
OsR498G0815809900.01	1.38778e-17	22.6926	-7.51259	8.28134e-06	0.000388497	OsR498G0815809900.01	Chr8	15571105	15573923	+	2819	-	-	-
novel.180	1.38778e-17	22.6926	-7.51259	8.28134e-06	0.000388497	-	Chr10	7521344	7522090	+	655	-	-	-
novel.1318	1.38778e-17	22.6926	-7.51259	8.28134e-06	0.000388497	-	Chr6	26107616	26108453	-	751	-	-	-
OsR498G1222003400.01	2901.01	773.525	1.90687	8.40024e-06	0.000393411	OsR498G1222003400.01	Chr12	23525294	23530343	-	2317	-	-	-
OsR498G1119815400.01	4.84535	47.4453	-3.25782	8.67405e-06	0.000405552	OsR498G1119815400.01	Chr11	10345150	10345983	-	427	-	-	-
OsR498G0611669500.01	97.9261	17.5358	2.47324	9.34545e-06	0.000434833	OsR498G0611669500.01	Chr6	3023326	3026209	+	1274	-	-	-
novel.258	2.90615	38.1631	-3.65764	9.34721e-06	0.000434833	-	Chr10	19571617	19572991	-	1298	-	-	-
novel.544	2.90615	38.1631	-3.65764	9.34721e-06	0.000434833	-	Chr12	20854235	20855481	-	1247	-	-	-
OsR498G1018435100.01	284.087	68.0726	2.05925	9.45456e-06	0.000438975	OsR498G1018435100.01	Chr10	9929559	9947242	+	3925	-	-	-
OsR498G0306432500.01	63.0208	9.28491	2.74691	9.46782e-06	0.000438975	OsR498G0306432500.01	Chr3	23214300	23214954	+	655	-	-	-
OsR498G1119352100.01	1184.84	313.537	1.91757	9.86867e-06	0.0004568	OsR498G1119352100.01	Chr11	1185805	1188090	+	1920	-	NAC domain	NAM
OsR498G1221702900.01	197.794	44.3513	2.15391	1.01094e-05	0.000467165	OsR498G1221702900.01	Chr12	18923358	18926805	+	1607	-	AdipoR/Haemolysin-III-related	-
OsR498G0815367100.01	81.443	13.4104	2.5916	1.03592e-05	0.000477915	OsR498G0815367100.01	Chr8	5520696	5525804	+	3696	-	F-box domain	-
OsR498G1120470700.01	167.737	37.1317	2.17183	1.04646e-05	0.000481977	OsR498G1120470700.01	Chr11	25688327	25692788	+	2562	-	Putative S-adenosyl-L-methionine-dependent methyltransferase	-
novel.662	3.87575	42.2885	-3.40517	1.04861e-05	0.000482171	-	Chr2	10253741	10254945	-	1205	-	-	-
OsR498G1018638500.01	13.5717	78.3862	-2.51876	1.06247e-05	0.000487737	OsR498G1018638500.01	Chr10	15070130	15072025	+	1473	-	GDSL lipase/esterase	Lipase_GDSL
OsR498G0102130600.01	174.524	39.1944	2.15126	1.07895e-05	0.000494486	OsR498G0102130600.01	Chr1	34620455	34621189	-	735	-	-	-
OsR498G0204592800.01	103.744	412.548	-1.9902	1.11095e-05	0.000508313	OsR498G0204592800.01	Chr2	30329938	30331810	-	1773	-	DYW domain	-
novel.246	232.699	54.6649	2.08735	1.13041e-05	0.000516368	-	Chr10	14978957	14982402	-	3446	-	PF06200:tify domain	Zim
OsR498G0305767800.01	916.26	242.373	1.918	1.13669e-05	0.000518105	OsR498G0305767800.01	Chr3	10910494	10912129	-	1517	-	-	DnaJ
OsR498G0612018800.01	89.1998	15.4731	2.51798	1.13793e-05	0.000518105	OsR498G0612018800.01	Chr6	8035008	8043120	-	1700	-	Caleosin-related	-
OsR498G1019115300.01	49.4466	6.19083	2.97316	1.15422e-05	0.000523029	OsR498G1019115300.01	Chr10	23251234	23255531	+	3289	-	-	PPR
OsR498G0511137800.01	5.81495	50.5394	-3.09176	1.15422e-05	0.000523029	OsR498G0511137800.01	Chr5	26343165	26346369	-	1272	-	-	-
OsR498G0613029200.01	1088.85	290.847	1.90403	1.15439e-05	0.000523029	OsR498G0613029200.01	Chr6	27259259	27260641	-	1383	-	Homeobox domain-like	Myb_DNA-binding
novel.986	7.75413	57.759	-2.87653	1.16659e-05	0.00052684	-	Chr4	10053215	10057257	-	1456	-	PF05132:RNA polymerase III RPC4	-
novel.1357	7.75413	57.759	-2.87653	1.16659e-05	0.00052684	-	Chr7	6841742	6843250	+	960	-	-	-
OsR498G0305158100.01	84.3518	14.4417	2.53619	1.17463e-05	0.000529613	OsR498G0305158100.01	Chr3	1531354	1532754	+	1216	-	Heavy metal-associated domain, HMA	HMA
OsR498G0204719900.01	213.307	49.5081	2.1045	1.18468e-05	0.00053328	OsR498G0204719900.01	Chr2	32391046	32392240	+	1063	-	NUDIX hydrolase domain-like	NUDIX
OsR498G0305997700.01	110.531	21.6613	2.3448	1.21155e-05	0.000544492	OsR498G0305997700.01	Chr3	14722449	14725487	+	2759	-	Armadillo-type fold	-
OsR498G0203284300.01	58.1729	242.373	-2.05638	1.26553e-05	0.000564673	OsR498G0203284300.01	Chr2	7575285	7576863	+	1579	-	Heat shock factor (HSF)-type, DNA-binding	HSF_DNA-bind
OsR498G0510729100.01	22.298	1.38778e-17	7.48776	1.26863e-05	0.000564673	OsR498G0510729100.01	Chr5	19489336	19491393	+	2058	-	-	-
OsR498G0565135800.01	22.298	1.38778e-17	7.48776	1.26863e-05	0.000564673	OsR498G0565135800.01	Chr5	8638266	8644158	-	1755	-	-	-
novel.502	22.298	1.38778e-17	7.48776	1.26863e-05	0.000564673	-	Chr12	4529908	4532164	-	2092	-	-	-
OsR498G0407773900.01	1.38778e-17	21.6613	-7.44586	1.26863e-05	0.000564673	OsR498G0407773900.01	Chr4	8235368	8237488	+	1183	-	-	-
OsR498G0509840200.01	1.38778e-17	21.6613	-7.44586	1.26863e-05	0.000564673	OsR498G0509840200.01	Chr5	4429511	4430467	-	957	-	-	-
OsR498G0102132300.01	208.459	48.4767	2.10165	1.29579e-05	0.00057584	OsR498G0102132300.01	Chr1	34633098	34635651	+	1941	-	-	-
OsR498G1119782100.01	20.3588	103.139	-2.33357	1.30083e-05	0.000577157	OsR498G1119782100.01	Chr11	9545752	9547739	+	1988	-	-	-
OsR498G0408957400.01	146.406	31.9749	2.19071	1.31574e-05	0.000582842	OsR498G0408957400.01	Chr4	26724757	26726550	-	1426	-	-	adh_short
OsR498G0204341900.01	219.125	51.5708	2.08455	1.36925e-05	0.000605583	OsR498G0204341900.01	Chr2	26484970	26489238	+	1340	-	NAC domain	NAM
novel.513	9.69332	64.9785	-2.72876	1.37362e-05	0.000606553	-	Chr12	13272907	13273485	-	436	-	-	-
novel.1622	8.72373	60.8531	-2.78427	1.41028e-05	0.000621754	-	Chr9	10480838	10481616	+	652	-	-	-
novel.481	29.0851	135.111	-2.21079	1.45798e-05	0.000641763	-	Chr12	23207039	23210155	+	3117	-	-	-
OsR498G0713809700.01	6.78454	53.6335	-2.95923	1.4617e-05	0.000642387	OsR498G0713809700.01	Chr7	6915236	6916321	+	787	-	-	-
novel.1317	1.93654	31.9749	-3.95885	1.47133e-05	0.000645598	-	Chr6	26003246	26004258	-	1013	-	-	-
OsR498G0100541900.01	75.6255	12.379	2.59922	1.47822e-05	0.0006476	OsR498G0100541900.01	Chr1	8174976	8177894	+	2416	-	WRKY domain	WRKY
OsR498G0714461100.01	25.2068	120.672	-2.25339	1.52916e-05	0.000668862	OsR498G0714461100.01	Chr7	20832934	20835140	+	1024	-	Ribosomal protein L44e	-
OsR498G0509783500.01	191.976	44.3513	2.11087	1.54723e-05	0.000675703	OsR498G0509783500.01	Chr5	3546591	3552963	+	1649	-	Oxoglutarate/iron-dependent dioxygenase	2OG-FeII_Oxy
OsR498G0102649000.01	1861.61	514.653	1.85464	1.55716e-05	0.000678977	OsR498G0102649000.01	Chr1	42057601	42059829	-	2229	-	-	-
OsR498G0815525400.01	159.01	597.162	-1.90814	1.5903e-05	0.00069234	OsR498G0815525400.01	Chr8	8864180	8868236	-	2398	-	SNARE	-
OsR498G0204698800.01	388.803	1409.88	-1.85811	1.63335e-05	0.00070997	OsR498G0204698800.01	Chr2	32118985	32126947	-	3530	-	-	-
novel.1142	756.278	205.244	1.88096	1.72097e-05	0.000746892	-	Chr5	8224251	8227753	-	3503	-	PF00295:Glycosyl hydrolases family 28	-
OsR498G0203573900.01	74.6559	12.379	2.58064	1.74595e-05	0.00075655	OsR498G0203573900.01	Chr2	12935079	12937091	+	1916	-	Cytochrome P450	p450
OsR498G0307266700.01	2761.39	774.557	1.83379	1.7554e-05	0.000759465	OsR498G0307266700.01	Chr3	37195968	37197367	+	1271	-	NAC domain	NAM
OsR498G1119995500.01	139.618	30.9435	2.16941	1.8074e-05	0.000780745	OsR498G1119995500.01	Chr11	15136932	15138944	+	2013	-	Xanthine/uracil/vitamin C permease	-
OsR498G1018341600.01	3.87575	40.2258	-3.33324	1.82365e-05	0.000781697	OsR498G1018341600.01	Chr10	7482273	7485842	-	1143	-	-	-
OsR498G0510734200.01	39.7506	4.12811	3.22993	1.82365e-05	0.000781697	OsR498G0510734200.01	Chr5	19564290	19564913	-	624	-	-	-
novel.1289	3.87575	40.2258	-3.33324	1.82365e-05	0.000781697	-	Chr6	11725951	11727593	-	1495	-	-	-
novel.1152	3.87575	40.2258	-3.33324	1.82365e-05	0.000781697	-	Chr5	14364995	14378554	-	1733	-	-	-
novel.1490	3.87575	40.2258	-3.33324	1.82365e-05	0.000781697	-	Chr8	19977305	19978119	+	815	-	-	-
OsR498G0511282400.01	43.629	5.15947	3.05041	1.86809e-05	0.000799512	OsR498G0511282400.01	Chr5	28446754	28448310	-	1557	-	Protein kinase domain	Pkinase
OsR498G1221780100.01	21.3284	1.38778e-17	7.42399	1.95811e-05	0.000834189	OsR498G1221780100.01	Chr12	20263111	20270689	+	5568	-	-	-
OsR498G0612016600.01	21.3284	1.38778e-17	7.42399	1.95811e-05	0.000834189	OsR498G0612016600.01	Chr6	7995454	7997613	-	2160	-	Legume lectin domain	Pkinase
OsR498G0510877500.01	1.38778e-17	20.6299	-7.37588	1.95811e-05	0.000834189	OsR498G0510877500.01	Chr5	22171374	22172138	+	765	-	-	-
OsR498G0509975600.01	113.44	23.724	2.25171	2.00127e-05	0.000851272	OsR498G0509975600.01	Chr5	6590936	6599882	-	1520	-	Transcription factor, MADS-box	SRF-TF
OsR498G0307017500.01	359.715	93.8567	1.93696	2.02085e-05	0.000858292	OsR498G0307017500.01	Chr3	33433738	33434517	+	780	-	-	-
novel.323	31.0243	2.06542	3.83185	2.05601e-05	0.000870564	-	Chr11	27307126	27308088	+	963	-	-	-
novel.1489	1.93654	30.9435	-3.91173	2.05601e-05	0.000870564	-	Chr8	19976124	19976895	+	772	-	-	-
OsR498G0203927400.01	73.6863	12.379	2.56181	2.06401e-05	0.000872625	OsR498G0203927400.01	Chr2	19890534	19894651	-	1431	-	-	-
OsR498G0204421800.01	246.273	61.8844	1.99051	2.25684e-05	0.000952703	OsR498G0204421800.01	Chr2	27769032	27770793	-	1653	-	Protein kinase domain	Pkinase
OsR498G0816328200.01	108.592	22.6926	2.25255	2.36722e-05	0.000997785	OsR498G0816328200.01	Chr8	25318807	25320070	-	1264	-	Phytocyanin domain	Cu_bind_like
OsR498G0202842600.01	123.135	26.8181	2.1939	2.39812e-05	0.00100928	OsR498G0202842600.01	Chr2	719325	721875	-	1544	-	Phospholipid/glycerol acyltransferase	Acyltransferase
OsR498G0305380500.01	275.361	71.1667	1.95024	2.40703e-05	0.0010115	OsR498G0305380500.01	Chr3	4995201	4997360	+	1543	-	-	Cytochrom_B561
OsR498G0509753600.01	3.87575	39.1944	-3.29588	2.41467e-05	0.00101318	OsR498G0509753600.01	Chr5	3179884	3180344	-	373	-	-	-
OsR498G1019125300.01	42.6594	5.15947	3.01808	2.42341e-05	0.00101379	OsR498G1019125300.01	Chr10	23391527	23393567	+	1220	-	Glycoside hydrolase, family 19, catalytic	-
novel.393	4.84535	43.3199	-3.12694	2.42341e-05	0.00101379	-	Chr11	27676794	27679205	-	1825	-	-	-
OsR498G1018339300.01	97.9261	19.5985	2.31385	2.4777e-05	0.00103494	OsR498G1018339300.01	Chr10	7390982	7394913	+	1581	-	Cytochrome P450	p450
OsR498G0306825400.01	949.226	267.126	1.82877	2.51588e-05	0.00104924	OsR498G0306825400.01	Chr3	30217381	30218600	-	1063	-	Ribosome-inactivating protein	-
novel.1210	82.4126	313.537	-1.92603	2.51947e-05	0.00104924	-	Chr6	9630153	9637683	+	7531	-	-	-
OsR498G0409406000.01	119.257	25.7867	2.20409	2.5269e-05	0.00105076	OsR498G0409406000.01	Chr4	33633854	33635759	-	1306	-	-	-
OsR498G0102617900.01	2482.15	713.706	1.79801	2.5453e-05	0.00105683	OsR498G0102617900.01	Chr1	41578807	41579971	+	1072	-	NAC domain	NAM
OsR498G0713625700.01	23.2676	108.296	-2.21233	2.66569e-05	0.00110517	OsR498G0713625700.01	Chr7	4096770	4097807	+	967	-	-	-
OsR498G0917849600.01	559.451	154.707	1.85366	2.79143e-05	0.00115558	OsR498G0917849600.01	Chr9	22489600	22492101	-	1644	-	-	-
OsR498G1221827700.01	118.287	25.7867	2.19232	2.81894e-05	0.00116523	OsR498G1221827700.01	Chr12	20793082	20796590	+	2853	-	-	-
novel.1194	432.435	117.578	1.87779	2.85443e-05	0.00117815	-	Chr6	1661751	1662430	+	680	-	-	-
OsR498G0305798100.01	30.0547	2.06542	3.78623	2.88486e-05	0.00118719	OsR498G0305798100.01	Chr3	11343277	11345261	+	1625	-	-	-
OsR498G1069752700.01	30.0547	2.06542	3.78623	2.88486e-05	0.00118719	OsR498G1069752700.01	Chr10	9942092	9946021	-	1491	-	-	-
OsR498G0307161100.01	9.69332	60.8531	-2.63431	2.96899e-05	0.00121821	OsR498G0307161100.01	Chr3	35555409	35555926	+	518	-	-	-
novel.1109	9.69332	60.8531	-2.63431	2.96899e-05	0.00121821	-	Chr5	26528451	26529514	+	1064	-	-	-
OsR498G1120556200.01	5.81495	46.414	-2.96922	3.03616e-05	0.00123848	OsR498G1120556200.01	Chr11	27172773	27174233	-	1059	-	Protein kinase domain	Pkinase
OsR498G0101938600.01	19.3892	1.38778e-17	7.28733	3.04594e-05	0.00123848	OsR498G0101938600.01	Chr1	31535958	31537695	-	1605	-	WRKY domain	WRKY
novel.304	20.3588	1.38778e-17	7.35728	3.04594e-05	0.00123848	-	Chr11	19758163	19759031	+	774	-	PF15938:Domain of unknown function (DUF4750)	-
OsR498G0305248500.01	19.3892	1.38778e-17	7.28733	3.04594e-05	0.00123848	OsR498G0305248500.01	Chr3	3054485	3072078	+	2927	-	-	-
OsR498G0816434300.01	20.3588	1.38778e-17	7.35728	3.04594e-05	0.00123848	OsR498G0816434300.01	Chr8	26613041	26614550	+	1510	-	Cytochrome P450	p450
novel.278	19.3892	1.38778e-17	7.28733	3.04594e-05	0.00123848	-	Chr11	5540185	5542146	+	480	-	PF07172:Glycine rich protein family	-
OsR498G1019203700.01	137.679	31.9749	2.10213	3.04957e-05	0.00123848	OsR498G1019203700.01	Chr10	24415475	24417038	+	1470	-	DNA-binding domain	AP2
novel.319	4.84535	42.2885	-3.09228	3.15106e-05	0.00127783	-	Chr11	26860967	26861568	+	602	-	-	-
novel.904	8.72373	56.7276	-2.6832	3.17962e-05	0.00128754	-	Chr4	14332658	14334065	+	1408	-	-	-
OsR498G0306854600.01	37.8115	4.12811	3.15801	3.20597e-05	0.00129444	OsR498G0306854600.01	Chr3	30647880	30648950	-	1071	-	Cupin 1	-
novel.1240	3.87575	38.1631	-3.25753	3.20597e-05	0.00129444	-	Chr6	23130598	23135424	+	2259	-	PF03004:Plant transposase (Ptta/En/Spm family)	-
OsR498G0305328400.01	242.395	62.9158	1.94382	3.22727e-05	0.00130115	OsR498G0305328400.01	Chr3	4209059	4210441	-	935	-	-	-
OsR498G0307275500.01	127.014	28.8808	2.13215	3.2602e-05	0.00131253	OsR498G0307275500.01	Chr3	37317897	37319682	+	1594	-	-	Aa_trans
OsR498G0509736700.01	237.547	830.25	-1.80477	3.28487e-05	0.00132055	OsR498G0509736700.01	Chr5	2913706	2919339	+	3638	-	-	-
OsR498G0509727800.01	254.03	886.975	-1.80337	3.30105e-05	0.00132514	OsR498G0509727800.01	Chr5	2773323	2783523	-	3155	-	PDZ domain	-
OsR498G0100023400.01	44.5986	178.428	-1.99715	3.32793e-05	0.001334	OsR498G0100023400.01	Chr1	344769	346257	-	1329	-	NmrA-like domain	NmrA
OsR498G0305284600.01	0.966938	24.7553	-4.50647	3.36527e-05	0.00134703	OsR498G0305284600.01	Chr3	3632552	3635531	-	1430	-	Tetratricopeptide-like helical domain	-
novel.468	7.75413	53.6335	-2.76985	3.40661e-05	0.00136162	-	Chr12	20667306	20668918	+	1613	-	-	-
OsR498G1220858100.01	662.228	187.711	1.81815	3.48143e-05	0.00138953	OsR498G1220858100.01	Chr12	1233318	1235653	+	1944	-	NAC domain	NAM
OsR498G0511136000.01	9.69332	59.8217	-2.6097	3.61081e-05	0.0014391	OsR498G0511136000.01	Chr5	26304325	26305075	-	633	-	-	-
novel.1356	6.78454	49.5081	-2.84403	3.64545e-05	0.00145082	-	Chr7	6487365	6489470	+	1406	-	-	-
OsR498G0100267600.01	95.0173	19.5985	2.2704	3.67015e-05	0.00145857	OsR498G0100267600.01	Chr1	4111108	4112896	-	1789	-	Transferase	-
OsR498G1019131100.01	263.726	70.1353	1.90901	3.70973e-05	0.00146825	OsR498G1019131100.01	Chr10	23447901	23453007	+	3438	-	-	-
OsR498G0407916500.01	11.6325	67.0412	-2.51379	3.71033e-05	0.00146825	OsR498G0407916500.01	Chr4	11556479	11560567	+	835	-	-	-
novel.697	11.6325	67.0412	-2.51379	3.71033e-05	0.00146825	-	Chr2	24051132	24052793	-	1574	-	-	-
OsR498G0611975400.01	209.429	53.6335	1.96285	3.76568e-05	0.00148803	OsR498G0611975400.01	Chr6	7494042	7495814	-	1773	-	-	-
OsR498G0305651500.01	446.979	124.798	1.83961	3.85513e-05	0.00152122	OsR498G0305651500.01	Chr3	9291493	9292879	+	1387	-	-	-
OsR498G0101607300.01	413.043	1405.75	-1.76666	3.89481e-05	0.0015347	OsR498G0101607300.01	Chr1	26661476	26665912	+	2351	-	Glycoside hydrolase, family 28	-
OsR498G0509745800.01	56.2337	9.28491	2.58286	3.90937e-05	0.00153608	OsR498G0509745800.01	Chr5	3053913	3054308	-	396	-	-	-
novel.464	8.72373	55.6962	-2.65679	3.90937e-05	0.00153608	-	Chr12	20538178	20540072	+	1895	-	-	-
OsR498G0408053200.01	1.93654	28.8808	-3.81261	4.06483e-05	0.00159267	OsR498G0408053200.01	Chr4	14499987	14500665	-	679	-	-	-
novel.879	1.93654	28.8808	-3.81261	4.06483e-05	0.00159267	-	Chr3	35575890	35576633	-	744	-	-	-
OsR498G0101778900.01	181.311	45.3826	1.99538	4.07154e-05	0.00159306	OsR498G0101778900.01	Chr1	29186829	29188001	+	1086	-	-	-
novel.355	4.84535	41.2572	-3.05676	4.10672e-05	0.00160456	-	Chr11	9389325	9391627	-	1512	-	-	-
OsR498G0409455900.01	381.046	106.233	1.84156	4.22484e-05	0.0016484	OsR498G0409455900.01	Chr4	34355446	34356822	+	1249	-	Heavy metal-associated domain, HMA	-
OsR498G0408753200.01	7.75413	52.6022	-2.7419	4.24015e-05	0.00165205	OsR498G0408753200.01	Chr4	23812061	23812783	-	557	-	-	-
OsR498G1119425200.01	32.9635	3.09676	3.36174	4.29727e-05	0.00166963	OsR498G1119425200.01	Chr11	2296657	2298577	-	1921	-	Cytochrome P450	p450
OsR498G0815875600.01	32.9635	3.09676	3.36174	4.29727e-05	0.00166963	OsR498G0815875600.01	Chr8	16860319	16862634	-	2215	-	-	-
novel.533	39.7506	160.895	-2.01355	4.37077e-05	0.00169582	-	Chr12	19811340	19813850	-	2511	-	-	-
novel.549	59.1425	10.3163	2.50538	4.39671e-05	0.00170114	-	Chr12	22815109	22817905	-	2051	-	-	-
OsR498G0307013100.01	59.1425	10.3163	2.50538	4.39671e-05	0.00170114	OsR498G0307013100.01	Chr3	33380149	33383650	+	2923	-	Lipoxygenase, C-terminal	Lipoxygenase
OsR498G0305243800.01	2122.43	634.291	1.74231	4.40473e-05	0.00170188	OsR498G0305243800.01	Chr3	2952911	2954776	-	1866	-	Heavy metal-associated domain, HMA	HMA
OsR498G0408128800.01	12.6021	66.0099	-2.37716	4.43817e-05	0.00171005	OsR498G0408128800.01	Chr4	15246915	15248239	-	1183	-	-	-
novel.786	11.6325	66.0099	-2.49146	4.43817e-05	0.00171005	-	Chr3	35582852	35587818	+	1173	-	-	-
OsR498G1018432500.01	133.801	31.9749	2.06094	4.46221e-05	0.00171693	OsR498G1018432500.01	Chr10	9890665	9908486	+	2883	-	UDP-glucuronosyl/UDP-glucosyltransferase	UDPGT
OsR498G0102265100.01	226.882	59.8217	1.92106	4.52548e-05	0.00173887	OsR498G0102265100.01	Chr1	36540400	36546439	+	2837	-	-	-
novel.996	6.78454	48.4767	-2.81374	4.60098e-05	0.00176301	-	Chr4	15194749	15196494	-	1265	-	-	-
novel.1620	6.78454	48.4767	-2.81374	4.60098e-05	0.00176301	-	Chr9	10330990	10331792	+	803	-	-	-
OsR498G0203141800.01	82.4126	16.5044	2.31159	4.64541e-05	0.00177515	OsR498G0203141800.01	Chr2	5150470	5151776	-	1307	-	-	-
novel.1002	17.4501	83.5431	-2.2509	4.64541e-05	0.00177515	-	Chr4	17311627	17313772	-	2146	-	-	-
OsR498G0917206700.01	1065.58	3528.3	-1.72721	4.66036e-05	0.00177842	OsR498G0917206700.01	Chr9	11928982	11930462	+	1481	-	-	-
OsR498G0204894500.01	18.4196	1.38778e-17	7.21381	4.77659e-05	0.00180543	OsR498G0204894500.01	Chr2	35070758	35072410	+	1653	-	F-box domain	F-box
OsR498G0305712300.01	18.4196	1.38778e-17	7.21381	4.77659e-05	0.00180543	OsR498G0305712300.01	Chr3	10133543	10134721	+	1179	-	-	-
OsR498G1119950500.01	1.38778e-17	19.5985	-7.30234	4.77659e-05	0.00180543	OsR498G1119950500.01	Chr11	13914174	13916338	+	717	-	-	-
OsR498G0204801700.01	18.4196	1.38778e-17	7.21381	4.77659e-05	0.00180543	OsR498G0204801700.01	Chr2	33574356	33576271	+	1750	-	UDP-glucuronosyl/UDP-glucosyltransferase	UDPGT
OsR498G0409152000.01	18.4196	1.38778e-17	7.21381	4.77659e-05	0.00180543	OsR498G0409152000.01	Chr4	29698702	29700591	-	1813	-	UDP-glucose/GDP-mannose dehydrogenase, dimerisation	-
OsR498G0916974900.01	1.38778e-17	19.5985	-7.30234	4.77659e-05	0.00180543	OsR498G0916974900.01	Chr9	7544712	7545111	+	400	-	-	-
OsR498G0510582000.01	1.38778e-17	19.5985	-7.30234	4.77659e-05	0.00180543	OsR498G0510582000.01	Chr5	17064439	17065780	-	1342	-	-	-
OsR498G0511141600.01	62.0512	11.3476	2.43856	4.86554e-05	0.00183656	OsR498G0511141600.01	Chr5	26392488	26395136	-	963	-	-	-
OsR498G0916657400.01	530.363	152.644	1.796	4.90205e-05	0.00184724	OsR498G0916657400.01	Chr9	573675	575596	-	1922	-	Homeobox domain-like	Myb_DNA-binding
OsR498G0509831700.01	838.693	246.498	1.76607	4.90711e-05	0.00184724	OsR498G0509831700.01	Chr5	4244130	4245105	+	883	-	PLAT/LH2 domain	-
OsR498G1120761400.01	24.2372	1.03407	4.3972	4.95961e-05	0.00185196	OsR498G1120761400.01	Chr11	31241927	31242973	-	905	-	Glycoside hydrolase family 18, catalytic domain	-
OsR498G0917860600.01	24.2372	1.03407	4.3972	4.95961e-05	0.00185196	OsR498G0917860600.01	Chr9	22663453	22664344	-	892	-	-	-
OsR498G0409104200.01	24.2372	1.03407	4.3972	4.95961e-05	0.00185196	OsR498G0409104200.01	Chr4	28854873	28859132	-	1851	-	Cytochrome P450	p450
OsR498G0867960700.01	0.966938	23.724	-4.44538	4.95961e-05	0.00185196	OsR498G0867960700.01	Chr8	5440408	5449132	+	1143	-	-	-
novel.886	0.966938	23.724	-4.44538	4.95961e-05	0.00185196	-	Chr3	38088973	38089864	-	892	-	-	-
OsR498G0511446400.01	0.966938	23.724	-4.44538	4.95961e-05	0.00185196	OsR498G0511446400.01	Chr5	30924069	30924637	-	569	-	-	-
OsR498G1018622100.01	306.388	84.5744	1.85558	5.09168e-05	0.00189873	OsR498G1018622100.01	Chr10	14797948	14805855	+	5109	-	Red chlorophyll catabolite reductase	-
OsR498G0510897600.01	634.11	184.617	1.77953	5.10581e-05	0.00190145	OsR498G0510897600.01	Chr5	22454815	22456109	-	1195	-	Homeobox domain-like	Myb_DNA-binding
OsR498G0203119900.01	2441.43	738.459	1.72497	5.14475e-05	0.00191339	OsR498G0203119900.01	Chr2	4828700	4830403	+	1704	-	Homeobox domain-like	Myb_DNA-binding
OsR498G0714096400.01	1684.18	5518.83	-1.71224	5.18705e-05	0.00192655	OsR498G0714096400.01	Chr7	13351148	13359209	-	3463	-	Starch synthase, catalytic domain	Glycos_transf_1
OsR498G0203997700.01	4.84535	40.2258	-3.02034	5.36474e-05	0.00198196	OsR498G0203997700.01	Chr2	20835729	20836773	+	1045	-	-	-
OsR498G0204509600.01	39.7506	5.15947	2.91651	5.36474e-05	0.00198196	OsR498G0204509600.01	Chr2	29156000	29157940	-	852	-	-	-
novel.197	4.84535	40.2258	-3.02034	5.36474e-05	0.00198196	-	Chr10	15931574	15933576	+	1454	-	-	-
novel.860	4.84535	40.2258	-3.02034	5.36474e-05	0.00198196	-	Chr3	29648756	29649479	-	724	-	-	-
OsR498G0101814200.01	84.3518	17.5358	2.25827	5.68159e-05	0.00209623	OsR498G0101814200.01	Chr1	29678966	29686218	-	6013	-	Serine-threonine/tyrosine-protein kinase, catalytic domain	Pkinase_Tyr
OsR498G0306910500.01	249.182	68.0726	1.8702	5.73574e-05	0.00211341	OsR498G0306910500.01	Chr3	31532332	31534479	+	1241	-	Vacuolar protein sorting-associated protein Ist1	-
novel.1250	1.93654	27.8494	-3.76037	5.75184e-05	0.00211654	-	Chr6	26129569	26130866	+	1298	-	-	-
novel.285	6.78454	47.4453	-2.78279	5.81712e-05	0.00213773	-	Chr11	10348855	10349769	+	915	-	-	-
OsR498G0713625900.01	2.90615	31.9749	-3.40329	5.88889e-05	0.00215841	OsR498G0713625900.01	Chr7	4098961	4099915	+	860	-	-	-
novel.483	2.90615	31.9749	-3.40329	5.88889e-05	0.00215841	-	Chr12	23303813	23304453	+	589	-	-	-
OsR498G1221047500.01	637.018	187.711	1.76217	5.89826e-05	0.002159	OsR498G1221047500.01	Chr12	4139852	4141984	+	1950	-	-	Aa_trans
novel.906	35.8723	144.394	-2.00517	6.01269e-05	0.00219799	-	Chr4	14581863	14587250	+	5388	-	-	-
OsR498G0510133000.01	380.077	109.327	1.79651	6.19279e-05	0.00226086	OsR498G0510133000.01	Chr5	9178611	9180047	-	1437	-	Glycoside hydrolase family 18, catalytic domain	-
novel.630	672.893	200.087	1.74914	6.23985e-05	0.00227505	-	Chr2	31658253	31663291	+	2066	-	PF14541:Xylanase inhibitor C-terminal|PF14543:Xylanase inhibitor N-terminal	-
OsR498G0204805300.01	5171.79	1600.68	1.69191	6.33401e-05	0.00230636	OsR498G0204805300.01	Chr2	33613460	33614736	+	1277	-	-	-
OsR498G0409266300.01	31.0243	126.86	-2.02724	6.39036e-05	0.00232384	OsR498G0409266300.01	Chr4	31397169	31398199	+	1031	-	-	-
OsR498G1221912500.01	194.885	51.5708	1.91552	6.49433e-05	0.00235856	OsR498G1221912500.01	Chr12	22379182	22379845	+	664	-	-	-
OsR498G0510677900.01	87.2606	18.5672	2.22521	6.85447e-05	0.00248611	OsR498G0510677900.01	Chr5	18567827	18573440	+	2955	-	Glycoside hydrolase family 1	Glyco_hydro_1
OsR498G1120283700.01	16.4805	77.3549	-2.2219	6.89718e-05	0.00249834	OsR498G1120283700.01	Chr11	21936754	21937389	+	636	-	-	-
OsR498G1220783400.01	38.7811	5.15947	2.881	7.02462e-05	0.00253789	OsR498G1220783400.01	Chr12	85338	86834	-	1202	-	-	-
OsR498G0713867700.01	38.7811	5.15947	2.881	7.02462e-05	0.00253789	OsR498G0713867700.01	Chr7	8027251	8027826	+	484	-	-	-
novel.1613	10.6629	59.8217	-2.47386	7.11165e-05	0.002566	-	Chr9	7777234	7777979	+	746	-	-	-
OsR498G0306876900.01	216.216	58.7903	1.87667	7.15524e-05	0.00257839	OsR498G0306876900.01	Chr3	31033412	31036708	+	1937	-	-	-
OsR498G1222153000.01	23.2676	1.03407	4.33861	7.35111e-05	0.00263872	OsR498G1222153000.01	Chr12	25969247	25970343	-	1097	-	-	Thaumatin
OsR498G0102379600.01	23.2676	1.03407	4.33861	7.35111e-05	0.00263872	OsR498G0102379600.01	Chr1	38160041	38163449	-	3409	-	Glycoside hydrolase family 18, catalytic domain	-
novel.183	0.966938	22.6926	-4.38159	7.35111e-05	0.00263872	-	Chr10	9379896	9383833	+	448	-	-	-
OsR498G0917299200.01	93.0781	20.6299	2.16715	7.41057e-05	0.00265321	OsR498G0917299200.01	Chr9	13880287	13880980	-	694	-	-	-
novel.469	93.0781	20.6299	2.16715	7.41057e-05	0.00265321	-	Chr12	20966121	20968637	+	1111	-	-	-
OsR498G0612542400.01	17.4501	1.38778e-17	7.13635	7.55368e-05	0.00267689	OsR498G0612542400.01	Chr6	18132315	18141307	-	2486	-	Copper amine oxidase, C-terminal	-
OsR498G1221910900.01	17.4501	1.38778e-17	7.13635	7.55368e-05	0.00267689	OsR498G1221910900.01	Chr12	22361559	22362692	+	740	-	-	-
OsR498G0916944400.01	17.4501	1.38778e-17	7.13635	7.55368e-05	0.00267689	OsR498G0916944400.01	Chr9	7252836	7254437	-	1602	-	DNA-binding domain	AP2
OsR498G0510979100.01	17.4501	1.38778e-17	7.13635	7.55368e-05	0.00267689	OsR498G0510979100.01	Chr5	23792020	23794268	+	2176	-	-	-
OsR498G0816434700.01	17.4501	1.38778e-17	7.13635	7.55368e-05	0.00267689	OsR498G0816434700.01	Chr8	26622479	26624166	+	1688	-	Cytochrome P450	p450
OsR498G0816003100.01	1.38778e-17	18.5672	-7.22484	7.55368e-05	0.00267689	OsR498G0816003100.01	Chr8	19917834	19918561	+	728	-	-	-
novel.531	1.38778e-17	18.5672	-7.22484	7.55368e-05	0.00267689	-	Chr12	18435598	18436198	-	601	-	-	-
novel.1425	1.38778e-17	18.5672	-7.22484	7.55368e-05	0.00267689	-	Chr7	13769137	13769983	-	847	-	-	-
OsR498G0100273300.01	34.9027	4.12811	3.04293	7.62932e-05	0.00269682	OsR498G0100273300.01	Chr1	4221177	4222915	+	1739	-	-	-
OsR498G0613313900.01	34.9027	4.12811	3.04293	7.62932e-05	0.00269682	OsR498G0613313900.01	Chr6	31793417	31798871	+	3840	-	MINDY deubiquitinase domain	-
novel.1417	12.6021	62.9158	-2.30804	7.64132e-05	0.00269764	-	Chr7	6630951	6631897	-	947	-	-	-
novel.1659	204.581	55.6962	1.87475	7.80167e-05	0.00275076	-	Chr9	6707723	6714314	-	2492	-	-	-
OsR498G0969250200.01	111.5	26.8181	2.05085	7.87314e-05	0.00277244	OsR498G0969250200.01	Chr9	18735876	18737324	+	1344	-	DNA-binding domain	AP2
OsR498G0307008100.01	1541.65	478.555	1.68746	8.04599e-05	0.00282973	OsR498G0307008100.01	Chr3	33271543	33272726	+	1184	-	-	-
OsR498G1018619300.01	2.90615	30.9435	-3.35617	8.09767e-05	0.00284072	OsR498G1018619300.01	Chr10	14737652	14740733	+	1005	-	-	-
novel.1249	2.90615	30.9435	-3.35617	8.09767e-05	0.00284072	-	Chr6	26099076	26099866	+	791	-	-	-
novel.257	65.9296	12.379	2.40164	8.13336e-05	0.00284965	-	Chr10	19124336	19125888	-	894	-	-	-
novel.935	1.93654	26.8181	-3.70617	8.1742e-05	0.00286035	-	Chr4	21094859	21095561	+	703	-	-	-
OsR498G0713719700.01	5.81495	42.2885	-2.8353	8.24462e-05	0.00288137	OsR498G0713719700.01	Chr7	5770664	5771635	+	972	-	-	-
OsR498G0305934000.01	263.726	75.2922	1.80682	8.38835e-05	0.00292792	OsR498G0305934000.01	Chr3	13314537	13315416	-	880	-	-	-
OsR498G1120575800.01	10.6629	58.7903	-2.44882	8.61201e-05	0.00300222	OsR498G1120575800.01	Chr11	27455011	27456012	-	885	-	-	-
OsR498G0202802900.01	663.197	202.15	1.71342	8.6675e-05	0.00301779	OsR498G0202802900.01	Chr2	119374	120887	+	1164	-	-	-
OsR498G1221048400.01	534.242	160.895	1.73062	8.68512e-05	0.00302014	OsR498G1221048400.01	Chr12	4164720	4166697	-	1879	-	-	Aa_trans
OsR498G1019221000.01	226.882	741.553	-1.70804	8.76002e-05	0.00304239	OsR498G1019221000.01	Chr10	24685226	24688873	-	2756	-	Rieske [2Fe-2S] iron-sulphur domain	-
OsR498G0101722000.01	542.968	163.989	1.72653	8.77746e-05	0.00304464	OsR498G0101722000.01	Chr1	28345486	28346463	-	978	-	-	-
OsR498G0409134900.01	213.307	696.173	-1.7059	8.93336e-05	0.00309486	OsR498G0409134900.01	Chr4	29370644	29372712	+	1710	-	Fatty acid hydroxylase	-
novel.390	4.84535	38.1631	-2.94464	9.21983e-05	0.00319013	-	Chr11	27183444	27184717	-	1253	-	-	-
OsR498G0100335400.01	195.855	53.6335	1.86623	9.24864e-05	0.00319612	OsR498G0100335400.01	Chr1	5055340	5056302	-	963	-	-	-
OsR498G1019079100.01	44.5986	7.22219	2.60638	9.34767e-05	0.00322634	OsR498G1019079100.01	Chr10	22701909	22703326	+	1190	-	Glutathione S-transferase, N-terminal	-
OsR498G1221724500.01	234.638	759.086	-1.69327	9.39285e-05	0.00323791	OsR498G1221724500.01	Chr12	19448295	19452477	+	3621	-	Protein kinase domain	Pkinase
OsR498G0511310400.01	207.49	57.759	1.84276	9.59032e-05	0.0033019	OsR498G0511310400.01	Chr5	28834176	28835632	-	1262	-	Homeobox domain-like	Myb_DNA-binding
novel.937	184.22	601.287	-1.70592	9.76001e-05	0.00335617	-	Chr4	21666630	21672428	+	3102	-	-	-
OsR498G0100324300.01	46.5378	170.178	-1.86766	9.79947e-05	0.00336557	OsR498G0100324300.01	Chr1	4940201	4940848	+	648	-	Zinc finger, Dof-type	zf-Dof
OsR498G0204014900.01	22.298	93.8567	-2.0672	9.88558e-05	0.00339096	OsR498G0204014900.01	Chr2	21056378	21057242	+	865	-	Pectinesterase inhibitor domain	-
OsR498G0611645500.01	131.862	34.0376	1.95004	9.98248e-05	0.00341998	OsR498G0611645500.01	Chr6	2693643	2696993	+	2551	-	-	-
OsR498G0917724200.01	723.312	223.808	1.69182	0.000100594	0.0034421	OsR498G0917724200.01	Chr9	20373789	20378136	-	2380	-	-	-
OsR498G0100149600.01	18.4196	81.4803	-2.13742	0.00010106	0.00345379	OsR498G0100149600.01	Chr1	2225172	2228368	-	1704	-	ATPase, AAA-type, core	AAA
novel.439	23.2676	96.9508	-2.05286	0.00010129	0.0034574	-	Chr12	14748406	14749067	+	620	-	PF04526:Protein of unknown function (DUF568)	-
OsR498G1120557200.01	14.5413	68.0726	-2.21691	0.000101663	0.00346589	OsR498G1120557200.01	Chr11	27190107	27193642	-	3415	-	Protein kinase domain	Pkinase
OsR498G0510592600.01	3.87575	34.0376	-3.09304	0.000102431	0.00348781	OsR498G0510592600.01	Chr5	17281929	17283865	-	1131	-	NAD(P)H-quinone oxidoreductase subunit L	-
novel.388	7.75413	48.4767	-2.62436	0.000103342	0.00351451	-	Chr11	26868061	26868554	-	494	-	-	-
OsR498G0100319400.01	122.166	30.9435	1.97694	0.000105199	0.0035733	OsR498G0100319400.01	Chr1	4896765	4899149	-	2385	-	Homeobox domain-like	Myb_DNA-binding
novel.196	5.81495	41.2572	-2.79978	0.000106371	0.00360868	-	Chr10	15924163	15925099	+	937	-	-	-
OsR498G1019012600.01	87.2606	19.5985	2.14772	0.000107097	0.00362889	OsR498G1019012600.01	Chr10	21610664	21611386	-	649	-	-	-
OsR498G0204548800.01	26.1764	106.233	-2.01555	0.000107762	0.00364699	OsR498G0204548800.01	Chr2	29722057	29725088	-	2313	-	Homeobox domain-like	Myb_DNA-binding
OsR498G0102420300.01	22.298	1.03407	4.27755	0.000109596	0.00368663	OsR498G0102420300.01	Chr1	38743614	38749439	+	1910	-	Proton-dependent oligopeptide transporter family	-
OsR498G1221467600.01	22.298	1.03407	4.27755	0.000109596	0.00368663	OsR498G1221467600.01	Chr12	13567686	13568448	-	763	-	-	-
OsR498G0917611900.01	22.298	1.03407	4.27755	0.000109596	0.00368663	OsR498G0917611900.01	Chr9	18715582	18717887	+	1807	-	Alpha-amylase, C-terminal beta-sheet	-
OsR498G0408332800.01	0.966938	21.6613	-4.31486	0.000109596	0.00368663	OsR498G0408332800.01	Chr4	17735116	17739912	-	2582	-	Wall-associated receptor kinase, galacturonan-binding domain	-
novel.1618	0.966938	21.6613	-4.31486	0.000109596	0.00368663	-	Chr9	10266049	10266917	+	869	-	-	-
OsR498G0204494300.01	373.29	111.39	1.74359	0.00011018	0.00370182	OsR498G0204494300.01	Chr2	28893580	28896356	+	2777	-	F-box domain	DUF295
novel.451	12.6021	60.8531	-2.26004	0.000110315	0.00370187	-	Chr12	18446783	18447910	+	1128	-	-	-
OsR498G1221921500.01	1859.67	594.068	1.64615	0.000111123	0.00372448	OsR498G1221921500.01	Chr12	22556336	22565916	+	5167	-	Armadillo-type fold	PUF
OsR498G0611836500.01	560.421	173.272	1.69278	0.000111521	0.00373335	OsR498G0611836500.01	Chr6	5389656	5392794	+	1762	-	EamA domain	DUF6
OsR498G0509666500.01	30.0547	3.09676	3.229	0.000111734	0.00373598	OsR498G0509666500.01	Chr5	1765258	1768600	+	2896	-	Serine-threonine/tyrosine-protein kinase, catalytic domain	Pkinase_Tyr
OsR498G0713797700.01	8.72373	51.5708	-2.54602	0.000112106	0.00373943	OsR498G0713797700.01	Chr7	6816842	6820900	+	3476	-	-	-
novel.93	8.72373	51.5708	-2.54602	0.000112106	0.00373943	-	Chr1	2331605	2333166	-	1562	-	-	-
OsR498G1221870300.01	477.036	145.425	1.713	0.000113546	0.00377906	OsR498G1221870300.01	Chr12	21508630	21511155	+	2032	-	-	-
OsR498G0917649000.01	76.5951	16.5044	2.20614	0.000113566	0.00377906	OsR498G0917649000.01	Chr9	19225128	19232096	-	1654	-	-	-
OsR498G0100638100.01	269.544	78.3862	1.78028	0.000114831	0.0038166	OsR498G0100638100.01	Chr1	9522255	9526895	+	2057	-	-	-
OsR498G0611970800.01	26.1764	2.06542	3.58781	0.000116677	0.0038687	OsR498G0611970800.01	Chr6	7332417	7332957	-	437	-	-	-
novel.522	1.93654	25.7867	-3.64986	0.000116677	0.0038687	-	Chr12	15115847	15116756	-	910	-	-	-
novel.518	6.78454	44.3513	-2.68576	0.000118807	0.00393447	-	Chr12	14524918	14525912	-	995	-	-	-
OsR498G0102120400.01	82.4126	18.5672	2.14287	0.00011993	0.00393447	OsR498G0102120400.01	Chr1	34445242	34447307	-	1779	-	Haem peroxidase	-
OsR498G0714647700.01	16.4805	1.38778e-17	7.05449	0.000120499	0.00393447	OsR498G0714647700.01	Chr7	24338117	24341114	+	2716	-	-	-
novel.1439	16.4805	1.38778e-17	7.05449	0.000120499	0.00393447	-	Chr7	24140426	24141197	-	648	-	-	-
OsR498G0815358900.01	16.4805	1.38778e-17	7.05449	0.000120499	0.00393447	OsR498G0815358900.01	Chr8	5382275	5395753	+	3568	-	-	-
OsR498G0511448600.01	16.4805	1.38778e-17	7.05449	0.000120499	0.00393447	OsR498G0511448600.01	Chr5	30965302	30967276	-	1857	-	Peptidase C13, legumain	-
OsR498G1120762500.01	16.4805	1.38778e-17	7.05449	0.000120499	0.00393447	OsR498G1120762500.01	Chr11	31259419	31260491	+	1073	-	Glycoside hydrolase family 18, catalytic domain	-
OsR498G0612478700.01	16.4805	1.38778e-17	7.05449	0.000120499	0.00393447	OsR498G0612478700.01	Chr6	16583592	16584801	+	1210	-	Glycoside hydrolase family 18, catalytic domain	-
novel.204	16.4805	1.38778e-17	7.05449	0.000120499	0.00393447	-	Chr10	18180645	18181384	+	740	-	-	-
OsR498G0307147500.01	1.38778e-17	17.5358	-7.14295	0.000120499	0.00393447	OsR498G0307147500.01	Chr3	35404841	35405954	+	375	-	-	-
OsR498G0307339700.01	16.4805	1.38778e-17	7.05449	0.000120499	0.00393447	OsR498G0307339700.01	Chr3	38304552	38308309	+	1812	-	Ammonium transporter AmtB-like domain	Ammonium_transp
OsR498G0611978300.01	1.38778e-17	17.5358	-7.14295	0.000120499	0.00393447	OsR498G0611978300.01	Chr6	7552127	7553108	+	636	-	SAM dependent carboxyl methyltransferase	-
novel.381	1.38778e-17	17.5358	-7.14295	0.000120499	0.00393447	-	Chr11	25608826	25609448	-	623	-	-	-
OsR498G0713776200.01	4.84535	37.1317	-2.90524	0.000121298	0.0039559	OsR498G0713776200.01	Chr7	6460344	6461045	-	702	-	-	-
OsR498G0510491900.01	243.365	71.1667	1.77212	0.000122771	0.00399926	OsR498G0510491900.01	Chr5	15468216	15470439	+	1837	-	WRKY domain	WRKY
OsR498G0714759000.01	247.243	72.1981	1.7742	0.000123247	0.00401006	OsR498G0714759000.01	Chr7	25993278	25995217	-	1620	-	DNA-binding domain	AP2
OsR498G0305337800.01	365.533	110.359	1.72671	0.000126409	0.00410813	OsR498G0305337800.01	Chr3	4343585	4345449	-	1756	-	DNA-binding domain	AP2
novel.1015	66.8992	231.028	-1.78602	0.000127542	0.00414014	-	Chr4	21145335	21150036	-	4702	-	-	-
OsR498G1119440500.01	46.5378	8.25355	2.47804	0.000129619	0.00419288	OsR498G1119440500.01	Chr11	2523472	2529426	+	1930	-	Amino acid/polyamine transporter I	-
OsR498G1019128000.01	7.75413	47.4453	-2.59341	0.000129619	0.00419288	OsR498G1019128000.01	Chr10	23420906	23423286	-	1499	-	Myc-type, basic helix-loop-helix (bHLH) domain	HLH
novel.463	7.75413	47.4453	-2.59341	0.000129619	0.00419288	-	Chr12	20530930	20531900	+	786	-	-	-
novel.391	23.2676	94.8881	-2.02188	0.000129844	0.00419527	-	Chr11	27218837	27222226	-	3390	-	-	-
OsR498G1221851100.01	370.381	112.421	1.71902	0.000131424	0.00424139	OsR498G1221851100.01	Chr12	21187667	21189181	+	1285	-	Ulp1 protease family, C-terminal catalytic domain	Peptidase_C48
OsR498G0407966400.01	11.6325	59.8217	-2.34972	0.000132743	0.00427899	OsR498G0407966400.01	Chr4	12847234	12850797	-	2461	-	-	-
OsR498G0511065800.01	686.467	216.589	1.66369	0.000134204	0.00432109	OsR498G0511065800.01	Chr5	25129392	25131144	-	1753	-	-	-
OsR498G0204192400.01	177.432	49.5081	1.83901	0.000134628	0.00432974	OsR498G0204192400.01	Chr2	23778241	23779323	-	1083	-	Heavy metal-associated domain, HMA	HMA
OsR498G0714720500.01	137.679	37.1317	1.88718	0.000135437	0.00435071	OsR498G0714720500.01	Chr7	25401557	25404121	+	2474	-	Cytochrome P450	p450
OsR498G0511042100.01	1022.92	327.976	1.64067	0.000137124	0.00439983	OsR498G0511042100.01	Chr5	24802590	24805222	+	2633	-	Armadillo-type fold	U-box
OsR498G0408139100.01	5.81495	40.2258	-2.76336	0.000137515	0.0044073	OsR498G0408139100.01	Chr4	15312825	15313513	+	689	-	-	-
OsR498G0203191000.01	81.443	18.5672	2.12582	0.000138125	0.00442174	OsR498G0203191000.01	Chr2	5947303	5950047	-	2016	-	UDP-glucuronosyl/UDP-glucosyltransferase	UDPGT
novel.1177	20.3588	85.6058	-2.06511	0.000140709	0.00449928	-	Chr5	26456311	26459123	-	2813	-	-	-
novel.279	819.301	261.969	1.64455	0.000142811	0.00456125	-	Chr11	6017400	6018241	+	699	-	-	-
OsR498G0101007700.01	1388.45	449.677	1.62625	0.000143031	0.00456305	OsR498G0101007700.01	Chr1	16558247	16559360	+	926	-	-	-
OsR498G0409543300.01	100.835	332.102	-1.71834	0.000143955	0.00458726	OsR498G0409543300.01	Chr4	35691742	35693589	+	1314	-	-	-
OsR498G0101577900.01	68.8384	14.4417	2.24347	0.000146896	0.00466883	OsR498G0101577900.01	Chr1	26110161	26112947	+	1616	-	WRKY domain	WRKY
OsR498G0917890300.01	52.3553	10.3163	2.32992	0.000147018	0.00466883	OsR498G0917890300.01	Chr9	22997201	22998461	+	1261	-	-	-
OsR498G1119617500.01	53.3249	10.3163	2.35633	0.000147018	0.00466883	OsR498G1119617500.01	Chr11	5997517	6002139	+	3072	-	-	-
OsR498G0102387900.01	203.611	58.7903	1.79007	0.000148068	0.0046968	OsR498G0102387900.01	Chr1	38288575	38289966	+	1142	-	Homeobox domain-like	Myb_DNA-binding
OsR498G0102447200.01	42.6594	7.22219	2.54244	0.000151266	0.00478735	OsR498G0102447200.01	Chr1	39087794	39092131	-	1889	-	-	Aa_trans
novel.1169	42.6594	7.22219	2.54244	0.000151266	0.00478735	-	Chr5	22336627	22337969	-	1343	-	-	-
OsR498G0408465300.01	56.2337	11.3476	2.29684	0.000153941	0.00486647	OsR498G0408465300.01	Chr4	19737984	19742350	+	3856	-	DNA-binding domain	AP2
OsR498G0816581200.01	172.585	48.4767	1.82937	0.000154509	0.00487888	OsR498G0816581200.01	Chr8	28947550	28948832	-	1283	-	Homeobox domain-like	Myb_DNA-binding
OsR498G1019192800.01	4.84535	36.1003	-2.86474	0.000159961	0.00502818	OsR498G1019192800.01	Chr10	24271650	24274465	-	1408	-	CCT domain	CCT
OsR498G0203760300.01	35.8723	5.15947	2.7689	0.000159961	0.00502818	OsR498G0203760300.01	Chr2	16315821	16317370	+	1550	-	Inositol-tetrakisphosphate 1-kinase	-
OsR498G1119776400.01	4.84535	36.1003	-2.86474	0.000159961	0.00502818	OsR498G1119776400.01	Chr11	9416991	9420888	-	1380	-	Transferase	-
novel.517	4.84535	36.1003	-2.86474	0.000159961	0.00502818	-	Chr12	13947369	13948520	-	1152	-	-	-
OsR498G0611682700.01	268.574	80.449	1.73767	0.000160477	0.00503873	OsR498G0611682700.01	Chr6	3234882	3236411	+	1530	-	DNA-binding domain	AP2
OsR498G1119996500.01	132.831	36.1003	1.87602	0.000161191	0.00505545	OsR498G1119996500.01	Chr11	15143893	15144952	+	942	-	-	-
OsR498G0100289600.01	21.3284	1.03407	4.21378	0.000164371	0.00512699	OsR498G0100289600.01	Chr1	4513342	4514297	-	956	-	WRKY domain	WRKY
OsR498G1019236800.01	0.966938	20.6299	-4.24488	0.000164371	0.00512699	OsR498G1019236800.01	Chr10	24947011	24957401	-	2259	-	Enoyl-CoA hydratase/isomerase, HIBYL-CoA-H type	-
OsR498G1221799200.01	0.966938	20.6299	-4.24488	0.000164371	0.00512699	OsR498G1221799200.01	Chr12	20488342	20489000	-	659	-	-	-
OsR498G1120138300.01	0.966938	20.6299	-4.24488	0.000164371	0.00512699	OsR498G1120138300.01	Chr11	18705569	18706337	+	769	-	-	-
OsR498G0510972600.01	927.895	301.161	1.62304	0.000164394	0.00512699	OsR498G0510972600.01	Chr5	23665580	23668713	-	2538	-	-	-
OsR498G1018573600.01	1.93654	24.7553	-3.59125	0.000167283	0.00518224	OsR498G1018573600.01	Chr10	13555042	13555716	-	675	-	-	-
OsR498G0408046600.01	1.93654	24.7553	-3.59125	0.000167283	0.00518224	OsR498G0408046600.01	Chr4	14415596	14416648	-	1053	-	-	-
OsR498G0407958200.01	1.93654	24.7553	-3.59125	0.000167283	0.00518224	OsR498G0407958200.01	Chr4	12545252	12551835	-	1838	-	-	-
OsR498G0307147400.01	1.93654	24.7553	-3.59125	0.000167283	0.00518224	OsR498G0307147400.01	Chr3	35401889	35402783	-	423	-	-	-
novel.389	1.93654	24.7553	-3.59125	0.000167283	0.00518224	-	Chr11	27182189	27183288	-	991	-	-	-
novel.1617	1.93654	24.7553	-3.59125	0.000167283	0.00518224	-	Chr9	10228126	10229216	+	1091	-	-	-
OsR498G0815262100.01	632.17	203.181	1.63697	0.000172601	0.00534102	OsR498G0815262100.01	Chr8	3860256	3862016	+	1072	-	-	-
OsR498G1019124000.01	335.476	104.17	1.68612	0.000174333	0.00538864	OsR498G1019124000.01	Chr10	23375780	23377141	-	1360	-	-	-
OsR498G0714509400.01	38.7811	6.19083	2.62366	0.000178139	0.00550015	OsR498G0714509400.01	Chr7	21813333	21816510	-	2687	-	Glycoside hydrolase family 17	Glyco_hydro_17
OsR498G0815939400.01	9.69332	52.6022	-2.42455	0.000180546	0.0055683	OsR498G0815939400.01	Chr8	18754681	18760408	-	1428	-	-	-
OsR498G1222168600.01	252.091	775.588	-1.62084	0.000182235	0.00561416	OsR498G1222168600.01	Chr12	26215771	26221469	-	2751	-	Tetratricopeptide-like helical domain	-
OsR498G0714460700.01	79.5039	18.5672	2.09111	0.000183518	0.00564743	OsR498G0714460700.01	Chr7	20816538	20817316	+	679	-	-	-
OsR498G1221854300.01	1317.67	435.238	1.59785	0.000183786	0.00564943	OsR498G1221854300.01	Chr12	21261675	21264497	+	2748	-	-	-
novel.433	3.87575	31.9749	-3.00319	0.000186219	0.0057116	-	Chr12	13879182	13880825	+	679	-	-	-
novel.908	3.87575	31.9749	-3.00319	0.000186219	0.0057116	-	Chr4	14639677	14641665	+	1507	-	-	-
novel.1258	24.2372	94.8881	-1.96329	0.000189959	0.00581989	-	Chr6	29760274	29761206	+	933	-	-	-
OsR498G0509614800.01	41.6898	7.22219	2.50937	0.00019293	0.0058654	OsR498G0509614800.01	Chr5	1025768	1026778	-	851	-	-	-
OsR498G0613085400.01	570.117	1712.07	-1.58619	0.000193609	0.0058654	OsR498G0613085400.01	Chr6	28214796	28216463	-	1581	-	CCT domain	CCT
novel.1570	15.5109	1.38778e-17	6.96771	0.000193974	0.0058654	-	Chr8	17364899	17366398	-	1088	-	PF05754:Domain of unknown function (DUF834)	DUF834
OsR498G1222152200.01	15.5109	1.38778e-17	6.96771	0.000193974	0.0058654	OsR498G1222152200.01	Chr12	25951979	25952863	-	885	-	-	Thaumatin
OsR498G0102726800.01	15.5109	1.38778e-17	6.96771	0.000193974	0.0058654	OsR498G0102726800.01	Chr1	43208181	43210313	-	2034	-	Glycosyltransferase 61	-
OsR498G0307107800.01	15.5109	1.38778e-17	6.96771	0.000193974	0.0058654	OsR498G0307107800.01	Chr3	34867476	34869469	-	1994	-	Cytochrome P450	p450
OsR498G0203785700.01	15.5109	1.38778e-17	6.96771	0.000193974	0.0058654	OsR498G0203785700.01	Chr2	16706565	16712121	+	2402	-	Protein kinase domain	Pkinase
OsR498G1018234200.01	1.38778e-17	16.5044	-7.05612	0.000193974	0.0058654	OsR498G1018234200.01	Chr10	5349872	5350464	-	593	-	-	-
OsR498G1018688100.01	1.38778e-17	16.5044	-7.05612	0.000193974	0.0058654	OsR498G1018688100.01	Chr10	15914564	15915253	+	690	-	-	-
OsR498G0408354300.01	1.38778e-17	16.5044	-7.05612	0.000193974	0.0058654	OsR498G0408354300.01	Chr4	18209706	18211114	+	502	-	-	-
OsR498G1119750200.01	1.38778e-17	16.5044	-7.05612	0.000193974	0.0058654	OsR498G1119750200.01	Chr11	8780466	8781135	-	670	-	-	-
novel.773	1.38778e-17	16.5044	-7.05612	0.000193974	0.0058654	-	Chr3	29677566	29678800	+	422	-	-	-
OsR498G0510754500.01	61.0816	12.379	2.29167	0.000197348	0.00596093	OsR498G0510754500.01	Chr5	19878144	19878803	+	585	-	SAWADEE domain	-
OsR498G1120412300.01	63.9904	13.4104	2.24428	0.000201115	0.00606813	OsR498G1120412300.01	Chr11	24663827	24665452	+	874	-	-	-
novel.487	18.4196	76.3235	-2.04324	0.000210407	0.00634163	-	Chr12	24426344	24427478	+	1135	-	-	-
OsR498G1222176200.01	34.9027	5.15947	2.72951	0.000211448	0.00635922	OsR498G1222176200.01	Chr12	26319165	26321248	-	2084	-	-	-
novel.1005	4.84535	35.069	-2.82306	0.000211448	0.00635922	-	Chr4	17584180	17584724	-	545	-	-	-
OsR498G0102746100.01	127.014	35.069	1.85314	0.00021235	0.00637944	OsR498G0102746100.01	Chr1	43583990	43587185	+	1471	-	Haem peroxidase	-
novel.287	203.611	60.8531	1.74042	0.00021292	0.00638967	-	Chr11	10536060	10536931	+	872	-	-	-
OsR498G0917900600.01	47.5074	9.28491	2.34018	0.000214401	0.00641518	OsR498G0917900600.01	Chr9	23156765	23159642	-	2809	-	Cation/H+ exchanger	Na_H_Exchanger
OsR498G0203064500.01	47.5074	9.28491	2.34018	0.000214401	0.00641518	OsR498G0203064500.01	Chr2	3898691	3899838	+	1148	-	-	-
OsR498G0101801200.01	91.1389	22.6926	2.00011	0.000214462	0.00641518	OsR498G0101801200.01	Chr1	29528295	29529039	-	745	-	-	-
novel.532	2.90615	27.8494	-3.20481	0.000214972	0.00642353	-	Chr12	18450705	18452425	-	1331	-	-	-
OsR498G0102467600.01	1307.01	437.301	1.5793	0.000216985	0.00647672	OsR498G0102467600.01	Chr1	39354490	39356927	-	2052	-	NAC domain	NAM
OsR498G0204762300.01	700.042	2075.11	-1.56749	0.000221165	0.00659441	OsR498G0204762300.01	Chr2	33005266	33007873	+	1859	-	FAD/NAD(P)-binding domain	-
OsR498G0713784900.01	9.69332	51.5708	-2.39605	0.000221986	0.00660475	OsR498G0713784900.01	Chr7	6602021	6603860	+	943	-	-	-
novel.1103	9.69332	51.5708	-2.39605	0.000221986	0.00660475	-	Chr5	26439787	26440415	+	629	-	-	-
OsR498G1221421500.01	595.326	194.93	1.61013	0.00022318	0.00663318	OsR498G1221421500.01	Chr12	12596483	12597789	+	1307	-	-	-
OsR498G1220988600.01	411.104	132.017	1.63789	0.000226757	0.00673229	OsR498G1220988600.01	Chr12	3087650	3092927	-	3323	-	Homeobox KN domain	POX
OsR498G0204392800.01	54.2945	11.3476	2.24633	0.00022797	0.00676108	OsR498G0204392800.01	Chr2	27284032	27286221	-	2190	-	DNA-binding domain	AP2
OsR498G0511234300.01	37.8115	6.19083	2.58726	0.000231229	0.00684314	OsR498G0511234300.01	Chr5	27723081	27723778	+	698	-	-	-
novel.200	5.81495	38.1631	-2.68766	0.000231229	0.00684314	-	Chr10	16023005	16024420	+	1135	-	PF13966:zinc-binding in reverse transcriptase	-
OsR498G0408135500.01	13.5717	59.8217	-2.12952	0.000236256	0.0069845	OsR498G0408135500.01	Chr4	15289621	15290299	+	679	-	-	-
OsR498G1222158500.01	281.179	87.6685	1.68	0.000238757	0.00705093	OsR498G1222158500.01	Chr12	26045220	26047453	+	2137	-	-	-
OsR498G0714944400.01	24.2372	2.06542	3.47733	0.000240916	0.00709963	OsR498G0714944400.01	Chr7	28958518	28959631	-	1020	-	DNA-binding domain	AP2
OsR498G0408561300.01	1.93654	23.724	-3.53017	0.000240916	0.00709963	OsR498G0408561300.01	Chr4	20860940	20864913	+	2763	-	-	-
OsR498G1018505600.01	98.8957	25.7867	1.93431	0.000241346	0.00710477	OsR498G1018505600.01	Chr10	11989474	11992298	-	2314	-	Multi antimicrobial extrusion protein	MatE
novel.1556	68.8384	15.4731	2.14476	0.000242489	0.00713088	-	Chr8	11300099	11313782	-	1596	-	-	-
OsR498G0815531900.01	24.2372	92.8253	-1.93163	0.000242786	0.00713207	OsR498G0815531900.01	Chr8	9028514	9029527	+	262	-	-	-
OsR498G1222180000.01	649.623	214.526	1.59791	0.000243779	0.00715137	OsR498G1222180000.01	Chr12	26367033	26370134	-	2593	-	-	-
OsR498G0101702400.01	74.6559	17.5358	2.08239	0.000244075	0.00715137	OsR498G0101702400.01	Chr1	28044784	28046646	-	817	-	-	-
OsR498G0816184900.01	21.3284	84.5744	-1.98093	0.000244215	0.00715137	OsR498G0816184900.01	Chr8	22940164	22944580	+	2229	-	DNA-binding domain	AP2
OsR498G1018569000.01	6.78454	41.2572	-2.58173	0.000246499	0.00720309	OsR498G1018569000.01	Chr10	13491375	13492357	-	795	-	-	-
novel.526	6.78454	41.2572	-2.58173	0.000246499	0.00720309	-	Chr12	17745581	17747326	-	1746	-	-	-
OsR498G0203156600.01	931.774	2726.93	-1.54909	0.00024681	0.00720463	OsR498G0203156600.01	Chr2	5420846	5423015	-	2134	-	-	-
novel.1476	331.597	985.986	-1.57176	0.000247404	0.00721439	-	Chr8	13728520	13731350	+	1205	-	-	-
OsR498G0511141000.01	20.3588	1.03407	4.14707	0.000248027	0.00721742	OsR498G0511141000.01	Chr5	26374783	26376190	-	1281	-	-	-
OsR498G0613235300.01	20.3588	1.03407	4.14707	0.000248027	0.00721742	OsR498G0613235300.01	Chr6	30523446	30526665	+	2534	-	Calmodulin-binding domain, plant	-
novel.1467	471.218	153.676	1.61575	0.000254598	0.00740089	-	Chr8	8571421	8576013	+	2044	-	-	-
OsR498G0611650800.01	7.75413	44.3513	-2.49638	0.000258125	0.00747219	OsR498G0611650800.01	Chr6	2750504	2754021	-	3079	-	Transferase	-
novel.300	7.75413	44.3513	-2.49638	0.000258125	0.00747219	-	Chr11	18167782	18169095	+	1169	-	-	-
novel.386	7.75413	44.3513	-2.49638	0.000258125	0.00747219	-	Chr11	26857292	26858162	-	685	-	-	-
novel.1176	7.75413	44.3513	-2.49638	0.000258125	0.00747219	-	Chr5	26442434	26443834	-	1401	-	-	-
OsR498G1119618200.01	770.822	257.843	1.57946	0.00026024	0.00752559	OsR498G1119618200.01	Chr11	6024398	6024981	-	487	-	-	-
novel.198	8.72373	47.4453	-2.42603	0.000266845	0.00770858	-	Chr10	15958529	15960079	+	1551	-	-	-
OsR498G0204487800.01	49.4466	10.3163	2.24766	0.000273264	0.00788581	OsR498G0204487800.01	Chr2	28804088	28805012	-	925	-	-	-
OsR498G0100785100.01	294.753	93.8567	1.64972	0.000276313	0.00796555	OsR498G0100785100.01	Chr1	11996709	11997739	+	947	-	DNA-binding domain	AP2
OsR498G0204846400.01	129.923	37.1317	1.8036	0.000276956	0.00797583	OsR498G0204846400.01	Chr2	34274336	34278381	-	1300	-	-	-
OsR498G0307313800.01	53.3249	11.3476	2.2204	0.000277866	0.00798759	OsR498G0307313800.01	Chr3	37932452	37933365	-	811	-	-	-
OsR498G0715001100.01	86.291	21.6613	1.9881	0.000277939	0.00798759	OsR498G0715001100.01	Chr7	29865605	29867236	+	1632	-	Nicotianamine synthase	-
OsR498G0100088600.01	82.4126	20.6299	1.99183	0.000279483	0.00801541	OsR498G0100088600.01	Chr1	1388071	1391013	-	2426	-	Multicopper oxidase, type 2	-
OsR498G1221185500.01	82.4126	20.6299	1.99183	0.000279483	0.00801541	OsR498G1221185500.01	Chr12	6869169	6874057	+	2322	-	Glycosyltransferase 61	-
OsR498G0261732300.01	33.9331	5.15947	2.68901	0.000280171	0.00802686	OsR498G0261732300.01	Chr2	11129178	11131442	+	2265	-	-	-
OsR498G1018700800.01	12.6021	55.6962	-2.13256	0.000281038	0.00804341	OsR498G1018700800.01	Chr10	16114072	16115687	-	1296	-	-	-
OsR498G0102114500.01	1632.79	560.033	1.54355	0.000283678	0.00810259	OsR498G0102114500.01	Chr1	34375549	34378041	+	2241	-	GH3 family	-
OsR498G0203551700.01	602.113	201.118	1.58142	0.000283688	0.00810259	OsR498G0203551700.01	Chr2	12407144	12408646	+	1503	-	F-box domain	-
OsR498G0510918600.01	62.0512	13.4104	2.19998	0.000284245	0.00811016	OsR498G0510918600.01	Chr5	22781621	22782187	-	505	-	-	-
OsR498G0510227600.01	15.5109	64.9785	-2.05758	0.000284711	0.00811514	OsR498G0510227600.01	Chr5	11188144	11189401	-	1258	-	Wall-associated receptor kinase, galacturonan-binding domain	-
OsR498G0408443900.01	382.986	124.798	1.61677	0.000288895	0.00822597	OsR498G0408443900.01	Chr4	19366847	19368503	+	622	-	-	-
OsR498G1120199500.01	333.537	108.296	1.62179	0.000290697	0.00826881	OsR498G1120199500.01	Chr11	20304314	20305664	+	1351	-	Sulfotransferase domain	Sulfotransfer_1
OsR498G0816379300.01	137.679	40.2258	1.77207	0.000294844	0.00836966	OsR498G0816379300.01	Chr8	25929940	25933543	+	2380	-	BTB/POZ domain	BTB
OsR498G0510662300.01	137.679	40.2258	1.77207	0.000294844	0.00836966	OsR498G0510662300.01	Chr5	18266168	18273663	+	3073	-	-	-
OsR498G1221382800.01	187.128	56.7276	1.71978	0.000296443	0.00840648	OsR498G1221382800.01	Chr12	11859938	11876934	-	2946	-	ABC-2 type transporter	ABC2_membrane
OsR498G0161207600.01	27.146	3.09676	3.0828	0.000299755	0.00849173	OsR498G0161207600.01	Chr1	38734005	38735366	+	1302	-	Proton-dependent oligopeptide transporter family	-
OsR498G1221850700.01	5.81495	37.1317	-2.64826	0.000300744	0.00851108	OsR498G1221850700.01	Chr12	21177040	21178237	+	971	-	Acyl transferase/acyl hydrolase/lysophospholipase	-
OsR498G0102002200.01	155.132	45.3826	1.77059	0.000302884	0.00856294	OsR498G0102002200.01	Chr1	32510888	32514610	-	2983	-	Serine-threonine/tyrosine-protein kinase, catalytic domain	Pkinase_Tyr
OsR498G0101800500.01	14.5413	1.38778e-17	6.87537	0.000315208	0.00881172	OsR498G0101800500.01	Chr1	29509758	29521431	+	3555	-	Serine-threonine/tyrosine-protein kinase, catalytic domain	Pkinase_Tyr
OsR498G0102322100.01	14.5413	1.38778e-17	6.87537	0.000315208	0.00881172	OsR498G0102322100.01	Chr1	37337004	37338712	+	1709	-	-	-
novel.472	14.5413	1.38778e-17	6.87537	0.000315208	0.00881172	-	Chr12	21830871	21832606	+	590	-	-	-
novel.181	14.5413	1.38778e-17	6.87537	0.000315208	0.00881172	-	Chr10	7715173	7715702	+	265	-	-	-
OsR498G0612261200.01	14.5413	1.38778e-17	6.87537	0.000315208	0.00881172	OsR498G0612261200.01	Chr6	11810424	11813285	-	1176	-	SAM dependent carboxyl methyltransferase	-
OsR498G0102497400.01	14.5413	1.38778e-17	6.87537	0.000315208	0.00881172	OsR498G0102497400.01	Chr1	39777979	39781793	-	2623	-	Pectinacetylesterase/NOTUM	-
OsR498G0714347500.01	14.5413	1.38778e-17	6.87537	0.000315208	0.00881172	OsR498G0714347500.01	Chr7	19083868	19092659	+	2139	-	Serine-threonine/tyrosine-protein kinase, catalytic domain	Pkinase_Tyr
OsR498G1018694300.01	14.5413	1.38778e-17	6.87537	0.000315208	0.00881172	OsR498G1018694300.01	Chr10	15960343	15961198	+	552	-	-	-
OsR498G0612246200.01	1.38778e-17	15.4731	-6.96374	0.000315208	0.00881172	OsR498G0612246200.01	Chr6	11565634	11568195	-	1215	-	SAM dependent carboxyl methyltransferase	-
OsR498G1222009900.01	14.5413	1.38778e-17	6.87537	0.000315208	0.00881172	OsR498G1222009900.01	Chr12	23655695	23661004	+	2262	-	B3 DNA binding domain	B3
novel.1485	14.5413	1.38778e-17	6.87537	0.000315208	0.00881172	-	Chr8	17757469	17758649	+	459	-	-	-
OsR498G0611552700.01	39.7506	7.22219	2.44087	0.000315485	0.00881172	OsR498G0611552700.01	Chr6	1311986	1312864	+	879	-	DNA-binding domain	AP2
OsR498G0816517100.01	157.071	46.414	1.75616	0.000323633	0.00903022	OsR498G0816517100.01	Chr8	27834594	27844007	+	2550	-	Purple acid phosphatase-like, N-terminal	Metallophos
OsR498G0612688900.01	101.804	27.8494	1.86556	0.000334314	0.00931891	OsR498G0612688900.01	Chr6	20800267	20801094	+	828	-	-	-
novel.576	48.477	10.3163	2.21916	0.000336783	0.00937835	-	Chr2	4576550	4580326	+	2002	-	-	-
novel.1134	119.257	360.98	-1.59679	0.000339507	0.00944473	-	Chr5	6363369	6365844	-	1933	-	-	-
OsR498G0409030100.01	375.229	123.766	1.59922	0.000341496	0.00949058	OsR498G0409030100.01	Chr4	27646681	27648166	+	1484	-	-	-
OsR498G0204605900.01	30.0547	4.12811	2.82803	0.000342416	0.00949718	OsR498G0204605900.01	Chr2	30614322	30614941	+	620	-	-	-
OsR498G0204790000.01	3.87575	29.9122	-2.90736	0.000342416	0.00949718	OsR498G0204790000.01	Chr2	33383771	33387549	-	3779	-	-	-
OsR498G1221904900.01	2182.55	6194.37	-1.50489	0.000343624	0.0095212	OsR498G1221904900.01	Chr12	22254347	22255170	+	824	-	-	-
OsR498G0100471100.01	175.493	518.778	-1.56299	0.000345432	0.00956176	OsR498G0100471100.01	Chr1	7137771	7141078	+	2539	-	-	-
OsR498G0100081600.01	1007.4	347.572	1.53493	0.000346676	0.00958665	OsR498G0100081600.01	Chr1	1259892	1261111	-	1220	-	Proteinase inhibitor I12, Bowman-Birk	-
OsR498G0612676500.01	23.2676	2.06542	3.41874	0.000348534	0.00962847	OsR498G0612676500.01	Chr6	20569079	20569897	+	819	-	-	-
OsR498G0409520000.01	690.346	236.185	1.54692	0.000348925	0.0096297	OsR498G0409520000.01	Chr4	35322852	35324381	-	1530	-	-	-
OsR498G0612389500.01	53.3249	173.272	-1.69773	0.00035096	0.00967627	OsR498G0612389500.01	Chr6	14538483	14540608	+	967	-	Peptide methionine sulphoxide reductase MrsB	-
OsR498G0204735300.01	90.1694	23.724	1.92091	0.000351831	0.00969069	OsR498G0204735300.01	Chr2	32600397	32603797	+	1988	-	Six-hairpin glycosidase-like	-
OsR498G0611653300.01	3397.44	1196.38	1.50567	0.000354527	0.00974937	OsR498G0611653300.01	Chr6	2784156	2786664	+	2096	-	GDSL lipase/esterase	Lipase_GDSL
OsR498G0305177700.01	305.418	100.045	1.60898	0.000354663	0.00974937	OsR498G0305177700.01	Chr3	1899975	1902184	+	1994	-	-	-
OsR498G0916818100.01	237.547	76.3235	1.63648	0.000356136	0.00978022	OsR498G0916818100.01	Chr9	4213879	4217742	+	1785	-	-	-
OsR498G0815975800.01	87.2606	22.6926	1.93746	0.000356593	0.0097831	OsR498G0815975800.01	Chr8	19430280	19438877	-	5410	-	ABC-2 type transporter	ABC2_membrane
OsR498G0815364400.01	827.058	284.659	1.53836	0.000362106	0.00992457	OsR498G0815364400.01	Chr8	5469165	5471450	-	1191	-	F-box domain	-
novel.684	106.652	29.9122	1.82995	0.000362984	0.00993883	-	Chr2	20870185	20871009	-	603	-	-	-
OsR498G0509840800.01	267.604	775.588	-1.53473	0.000369628	0.0101108	OsR498G0509840800.01	Chr5	4437100	4443527	-	3266	-	-	-
OsR498G0408939500.01	77.5647	19.5985	1.97805	0.000371711	0.0101486	OsR498G0408939500.01	Chr4	26514331	26515690	+	999	-	Major intrinsic protein	-
OsR498G0306781800.01	32.9635	5.15947	2.64735	0.000372105	0.0101486	OsR498G0306781800.01	Chr3	29529589	29530279	-	691	-	-	-
novel.462	4.84535	33.0063	-2.73592	0.000372105	0.0101486	-	Chr12	20507186	20508273	+	1088	-	-	-
OsR498G0409032100.01	1195.5	416.673	1.52036	0.000373047	0.0101643	OsR498G0409032100.01	Chr4	27669637	27670649	+	1013	-	DNA-binding domain	AP2
OsR498G0305107400.01	18.4196	1.03407	4.00361	0.000376589	0.0101811	OsR498G0305107400.01	Chr3	675851	676674	-	824	-	-	-
OsR498G0613332100.01	18.4196	1.03407	4.00361	0.000376589	0.0101811	OsR498G0613332100.01	Chr6	32087917	32089151	+	1235	-	Glycoside hydrolase, family 19, catalytic	-
OsR498G0102530300.01	18.4196	1.03407	4.00361	0.000376589	0.0101811	OsR498G0102530300.01	Chr1	40299826	40303173	+	2142	-	Proton-dependent oligopeptide transporter family	-
OsR498G1120167900.01	19.3892	1.03407	4.07712	0.000376589	0.0101811	OsR498G1120167900.01	Chr11	19504575	19508142	+	1180	-	WRKY domain	WRKY
OsR498G0306853200.01	19.3892	1.03407	4.07712	0.000376589	0.0101811	OsR498G0306853200.01	Chr3	30636332	30637342	-	1011	-	Cupin 1	-
OsR498G1119554600.01	0.966938	19.5985	-4.17134	0.000376589	0.0101811	OsR498G1119554600.01	Chr11	4823029	4824416	-	731	-	-	-
novel.199	0.966938	19.5985	-4.17134	0.000376589	0.0101811	-	Chr10	15966172	15967151	+	899	-	-	-
novel.1143	0.966938	19.5985	-4.17134	0.000376589	0.0101811	-	Chr5	8433069	8433821	-	753	-	-	-
OsR498G0714402400.01	117.318	351.698	-1.58285	0.000380803	0.010285	OsR498G0714402400.01	Chr7	20016956	20020303	-	2170	-	Phosphoadenosine phosphosulphate reductase	-
OsR498G0509792700.01	72.7167	227.934	-1.6465	0.000385306	0.0103965	OsR498G0509792700.01	Chr5	3699138	3703042	+	2416	-	RelA/SpoT	-
OsR498G0408481900.01	444.07	149.55	1.56939	0.000388297	0.0104651	OsR498G0408481900.01	Chr4	19944487	19950419	+	3939	-	Potassium transporter	K_trans
OsR498G0408940300.01	2887.44	1023.12	1.49671	0.000388601	0.0104651	OsR498G0408940300.01	Chr4	26526410	26527171	+	762	-	-	-
OsR498G0510709000.01	35.8723	6.19083	2.51156	0.000391938	0.0105346	OsR498G0510709000.01	Chr5	19196095	19202058	-	1797	-	Hexokinase, C-terminal	-
novel.1415	5.81495	36.1003	-2.60775	0.000391938	0.0105346	-	Chr7	6387377	6388304	-	928	-	-	-
OsR498G0306569000.01	138.649	410.485	-1.565	0.000392327	0.0105349	OsR498G0306569000.01	Chr3	26157605	26159768	-	1482	-	Oxoglutarate/iron-dependent dioxygenase	2OG-FeII_Oxy
OsR498G0613300200.01	201.672	63.9472	1.65522	0.000400411	0.0107416	OsR498G0613300200.01	Chr6	31600097	31600986	-	890	-	Small auxin-up RNA	Auxin_inducible
novel.716	60.112	13.4104	2.15426	0.000403008	0.0107905	-	Chr2	34081036	34084590	-	818	-	-	-
novel.1232	14.5413	59.8217	-2.03087	0.000403008	0.0107905	-	Chr6	18705193	18706233	+	660	-	-	-
OsR498G0408313300.01	6.78454	39.1944	-2.50795	0.000404469	0.0108192	OsR498G0408313300.01	Chr4	17509171	17509852	+	561	-	-	-
OsR498G1018635800.01	181.311	529.092	-1.54437	0.000405858	0.0108459	OsR498G1018635800.01	Chr10	15019726	15022306	-	1425	-	-	-
OsR498G1221865700.01	120.227	35.069	1.774	0.000410795	0.0109673	OsR498G1221865700.01	Chr12	21421795	21426212	+	2158	-	CALMODULIN-BINDING PROTEIN60	-
OsR498G0509671700.01	54.2945	12.379	2.12211	0.000411285	0.0109698	OsR498G0509671700.01	Chr5	1900066	1901355	+	977	-	-	-
novel.1259	8.72373	45.3826	-2.36207	0.000415	0.0110583	-	Chr6	29765612	29766601	+	990	-	-	-
OsR498G0714504000.01	26.1764	3.09676	3.03058	0.000419448	0.0111662	OsR498G0714504000.01	Chr7	21653243	21656909	-	2709	-	Serine-threonine/tyrosine-protein kinase, catalytic domain	Pkinase_Tyr
OsR498G0815698400.01	21.3284	80.449	-1.90889	0.00042006	0.0111675	OsR498G0815698400.01	Chr8	12255143	12257851	-	1184	-	-	-
OsR498G1120324400.01	728.16	252.687	1.52646	0.000420303	0.0111675	OsR498G1120324400.01	Chr11	22684424	22689267	-	2248	-	F-box domain	Kelch_2
OsR498G0509564700.01	130.892	39.1944	1.73657	0.000421672	0.0111932	OsR498G0509564700.01	Chr5	218386	219867	+	1272	-	-	-
OsR498G0815364700.01	139.618	410.485	-1.55495	0.000426224	0.0113033	OsR498G0815364700.01	Chr8	5480315	5483635	+	1914	-	Nuclear transcription factor Y subunit A	CBFB_NFYA
OsR498G0815387700.01	331.597	110.359	1.58619	0.000426673	0.0113044	OsR498G0815387700.01	Chr8	5920293	5928224	+	4889	-	Serine-threonine/tyrosine-protein kinase, catalytic domain	Pkinase_Tyr
OsR498G0509586500.01	609.87	211.432	1.52777	0.000453748	0.0120103	OsR498G0509586500.01	Chr5	590497	592583	+	1991	-	-	-
OsR498G1120765700.01	16352.1	5910.75	1.46805	0.000460557	0.0121789	OsR498G1120765700.01	Chr11	31322799	31327448	+	2712	-	F-box domain	-
OsR498G1221857800.01	16.4805	64.9785	-1.9708	0.000462155	0.012198	OsR498G1221857800.01	Chr12	21301021	21304439	-	3097	-	-	-
OsR498G0204362700.01	64.96	15.4731	2.06126	0.000462155	0.012198	OsR498G0204362700.01	Chr2	26792456	26794914	+	933	-	-	-
novel.457	3.87575	28.8808	-2.85695	0.000466301	0.0122958	-	Chr12	19860438	19870406	+	1261	-	-	-
OsR498G0815490400.01	98.8957	27.8494	1.8238	0.000467586	0.012318	OsR498G0815490400.01	Chr8	8148642	8151484	-	1311	-	-	-
OsR498G0917472200.01	212.338	69.104	1.61783	0.000473436	0.0124603	OsR498G0917472200.01	Chr9	16450750	16454860	-	2009	-	DNA glycosylase	-
OsR498G0409477200.01	1036.49	368.199	1.49284	0.000479521	0.0126085	OsR498G0409477200.01	Chr4	34668582	34670262	-	1681	-	-	-
OsR498G0204464600.01	148.345	45.3826	1.7061	0.000480016	0.0126085	OsR498G0204464600.01	Chr2	28407183	28411323	-	3618	-	Trehalose-phosphatase	-
OsR498G0713675500.01	14.5413	58.7903	-2.00583	0.000480429	0.0126085	OsR498G0713675500.01	Chr7	5001210	5003173	+	1964	-	AAA-type ATPase, N-terminal domain	AAA
OsR498G0511253300.01	170.645	53.6335	1.66759	0.000486804	0.0127638	OsR498G0511253300.01	Chr5	28039503	28041007	+	1151	-	WRKY domain	WRKY
OsR498G1119664800.01	182.28	57.759	1.656	0.000489162	0.0128136	OsR498G1119664800.01	Chr11	7049456	7053078	-	1200	-	-	-
OsR498G0816552000.01	31.9939	5.15947	2.60445	0.000495363	0.0129638	OsR498G0816552000.01	Chr8	28443459	28447219	-	2049	-	Protein kinase domain	Pkinase
OsR498G0306963100.01	12.6021	53.6335	-2.07823	0.000498242	0.0130146	OsR498G0306963100.01	Chr3	32426539	32430942	+	1578	-	-	CRAL_TRIO_N
novel.1220	11.6325	53.6335	-2.19253	0.000498242	0.0130146	-	Chr6	13517249	13519347	+	2014	-	PF03101:FAR1 DNA-binding domain	FAR1
OsR498G0100313800.01	30.0547	104.17	-1.78887	0.000499773	0.0130424	OsR498G0100313800.01	Chr1	4843477	4844831	-	1279	-	Homeobox domain-like	Myb_DNA-binding
OsR498G0917256500.01	1090.79	388.827	1.48788	0.000500634	0.0130526	OsR498G0917256500.01	Chr9	13238905	13240551	+	1051	-	Heavy metal-associated domain, HMA	HMA
OsR498G0510476300.01	164.828	51.5708	1.67403	0.000502678	0.0130936	OsR498G0510476300.01	Chr5	15197536	15202744	+	2841	-	Serine-threonine/tyrosine-protein kinase, catalytic domain	Pkinase_Tyr
OsR498G0204826400.01	72.7167	18.5672	1.96259	0.000504622	0.013132	OsR498G0204826400.01	Chr2	33929875	33930806	-	932	-	DNA-binding domain	AP2
OsR498G0305739300.01	953.105	339.321	1.48966	0.000505497	0.0131424	OsR498G0305739300.01	Chr3	10508217	10510222	+	1708	-	PPM-type phosphatase domain	PP2C
novel.1199	10.6629	50.5394	-2.23114	0.000506343	0.0131432	-	Chr6	4591744	4593316	+	1573	-	-	-
OsR498G0917438000.01	139.618	43.3199	1.68564	0.000506471	0.0131432	OsR498G0917438000.01	Chr9	15929658	15930626	-	969	-	EF-hand domain	-
OsR498G1221878200.01	397.529	1110.78	-1.48214	0.000511538	0.0131999	OsR498G1221878200.01	Chr12	21860069	21865406	-	2743	-	MCM domain	MCM
novel.1612	5.81495	35.069	-2.56608	0.000511792	0.0131999	-	Chr9	7609381	7610572	+	1192	-	-	-
novel.1584	46.5378	10.3163	2.16042	0.000513333	0.0131999	-	Chr8	25576455	25577756	-	1186	-	-	-
novel.307	9.69332	47.4453	-2.27606	0.000513333	0.0131999	-	Chr11	21932007	21933791	+	1694	-	-	-
novel.1333	9.69332	47.4453	-2.27606	0.000513333	0.0131999	-	Chr6	29750818	29751971	-	1154	-	-	-
OsR498G0101846800.01	334.506	113.453	1.55894	0.000516102	0.0131999	OsR498G0101846800.01	Chr1	30188205	30189032	-	741	-	-	-
OsR498G0815941000.01	13.5717	1.38778e-17	6.77671	0.000517265	0.0131999	OsR498G0815941000.01	Chr8	18789124	18790724	-	1047	-	NB-ARC	NB-ARC
OsR498G1018985500.01	13.5717	1.38778e-17	6.77671	0.000517265	0.0131999	OsR498G1018985500.01	Chr10	21197504	21200610	+	2252	-	COBRA, plant	-
OsR498G1120179800.01	13.5717	1.38778e-17	6.77671	0.000517265	0.0131999	OsR498G1120179800.01	Chr11	19806467	19808612	-	1166	-	NB-ARC	NB-ARC
OsR498G0102395800.01	13.5717	1.38778e-17	6.77671	0.000517265	0.0131999	OsR498G0102395800.01	Chr1	38381778	38383384	-	1607	-	UDP-glucuronosyl/UDP-glucosyltransferase	UDPGT
OsR498G0407618900.01	13.5717	1.38778e-17	6.77671	0.000517265	0.0131999	OsR498G0407618900.01	Chr4	4367923	4369383	+	989	-	-	-
OsR498G0509907200.01	1.38778e-17	14.4417	-6.86503	0.000517265	0.0131999	OsR498G0509907200.01	Chr5	5764832	5766728	-	1142	-	-	-
OsR498G0713972700.01	13.5717	1.38778e-17	6.77671	0.000517265	0.0131999	OsR498G0713972700.01	Chr7	10243636	10245464	+	967	-	-	-
OsR498G0100066800.01	13.5717	1.38778e-17	6.77671	0.000517265	0.0131999	OsR498G0100066800.01	Chr1	1093383	1094408	-	1026	-	-	-
OsR498G0408562900.01	1.38778e-17	14.4417	-6.86503	0.000517265	0.0131999	OsR498G0408562900.01	Chr4	20877204	20879660	+	2457	-	Protein kinase domain	Pkinase
novel.597	1.38778e-17	14.4417	-6.86503	0.000517265	0.0131999	-	Chr2	15355578	15356540	+	269	-	-	-
OsR498G0407437300.01	43.629	9.28491	2.21766	0.000518548	0.0131999	OsR498G0407437300.01	Chr4	487066	490126	+	2653	-	Heat shock protein Hsp90 family	HATPase_c
OsR498G0816084700.01	43.629	9.28491	2.21766	0.000518548	0.0131999	OsR498G0816084700.01	Chr8	21266069	21268418	+	2350	-	Armadillo-type fold	U-box
OsR498G0204334900.01	8.72373	44.3513	-2.32899	0.000518548	0.0131999	OsR498G0204334900.01	Chr2	26361384	26363372	+	1989	-	Ammonium transporter AmtB-like domain	Ammonium_transp
OsR498G0510504100.01	8.72373	44.3513	-2.32899	0.000518548	0.0131999	OsR498G0510504100.01	Chr5	15618493	15619671	+	1179	-	Cyclin PHO80-like	-
OsR498G0816265900.01	111.5	33.0063	1.75255	0.000518618	0.0131999	OsR498G0816265900.01	Chr8	24303332	24306575	+	2290	-	Potassium transporter	K_trans
OsR498G0100688400.01	37.8115	7.22219	2.36895	0.000519431	0.0132085	OsR498G0100688400.01	Chr1	10380670	10384425	-	1447	-	-	-
OsR498G0101099600.01	1653.15	596.131	1.47133	0.000523944	0.013311	OsR498G0101099600.01	Chr1	18688688	18690199	-	1512	-	-	-
OsR498G0100120000.01	66.8992	16.5044	2.01123	0.000530164	0.0134568	OsR498G0100120000.01	Chr1	1848278	1850989	-	2181	-	Glycoside hydrolase family 10 domain	-
OsR498G0510901100.01	116.348	35.069	1.72674	0.000546819	0.0138669	OsR498G0510901100.01	Chr5	22518128	22518839	+	712	-	-	-
OsR498G1018390500.01	92.1085	25.7867	1.83188	0.000549775	0.0139238	OsR498G1018390500.01	Chr10	8504936	8505670	+	459	-	-	-
OsR498G1018973300.01	294.753	100.045	1.55772	0.000550066	0.0139238	OsR498G1018973300.01	Chr10	20960271	20967006	+	3444	-	K Homology domain, type 1	KH_1
OsR498G0714743600.01	302.51	103.139	1.55129	0.000554159	0.0140147	OsR498G0714743600.01	Chr7	25770884	25775288	-	2211	-	RelA/SpoT	-
OsR498G0408028500.01	179.372	57.759	1.63281	0.000555984	0.0140481	OsR498G0408028500.01	Chr4	14136838	14139834	+	1946	-	Peptidase C1A, papain C-terminal	Peptidase_C1
OsR498G1119338600.01	61.0816	14.4417	2.07134	0.000558249	0.0140797	OsR498G1119338600.01	Chr11	924294	925580	-	1190	-	-	-
OsR498G0102662400.01	61.0816	14.4417	2.07134	0.000558249	0.0140797	OsR498G0102662400.01	Chr1	42254976	42256235	-	1260	-	-	-
OsR498G0408648900.01	550.725	1519.2	-1.46369	0.00057197	0.0143693	OsR498G0408648900.01	Chr4	22278026	22282372	+	2761	-	FAD-binding 8	FAD_binding_8
OsR498G0815310000.01	171.615	486.806	-1.50346	0.000572904	0.0143693	OsR498G0815310000.01	Chr8	4552088	4554646	-	2002	-	-	-
OsR498G0509916800.01	17.4501	1.03407	3.92614	0.000575412	0.0143693	OsR498G0509916800.01	Chr5	5933028	5934266	-	1239	-	-	-
OsR498G0101929800.01	17.4501	1.03407	3.92614	0.000575412	0.0143693	OsR498G0101929800.01	Chr1	31385043	31387376	-	2334	-	-	-
OsR498G0916860900.01	17.4501	1.03407	3.92614	0.000575412	0.0143693	OsR498G0916860900.01	Chr9	5205896	5206863	+	968	-	-	-
novel.893	0.966938	18.5672	-4.09384	0.000575412	0.0143693	-	Chr4	5459766	5463915	+	1902	-	PF03004:Plant transposase (Ptta/En/Spm family)	-
OsR498G0102242700.01	0.966938	18.5672	-4.09384	0.000575412	0.0143693	OsR498G0102242700.01	Chr1	36277485	36280449	+	2917	-	-	-
OsR498G0305725400.01	17.4501	1.03407	3.92614	0.000575412	0.0143693	OsR498G0305725400.01	Chr3	10308443	10309033	-	511	-	-	-
OsR498G1221917000.01	17.4501	1.03407	3.92614	0.000575412	0.0143693	OsR498G1221917000.01	Chr12	22483773	22485618	-	1846	-	-	-
OsR498G0408050200.01	0.966938	18.5672	-4.09384	0.000575412	0.0143693	OsR498G0408050200.01	Chr4	14460580	14461135	-	556	-	-	-
OsR498G1120466600.01	0.966938	18.5672	-4.09384	0.000575412	0.0143693	OsR498G1120466600.01	Chr11	25631154	25631732	-	579	-	EF-hand domain	-
OsR498G0409279500.01	863.902	309.412	1.48098	0.000576967	0.0143952	OsR498G0409279500.01	Chr4	31596726	31601717	+	3332	-	Piwi domain	Piwi
OsR498G1120445500.01	63.0208	192.868	-1.61171	0.000579263	0.0144395	OsR498G1120445500.01	Chr11	25297818	25302445	+	1974	-	-	-
OsR498G0917084900.01	71.7471	18.5672	1.94326	0.000584284	0.0145516	OsR498G0917084900.01	Chr9	9735046	9740512	+	1718	-	RNA recognition motif domain	RRM_1
OsR498G0714287500.01	13.5717	54.6649	-1.99975	0.000588514	0.0146168	OsR498G0714287500.01	Chr7	17973610	17974585	+	976	-	Small auxin-up RNA	Auxin_inducible
OsR498G0815890100.01	25.2068	3.09676	2.97639	0.000589	0.0146168	OsR498G0815890100.01	Chr8	17191905	17192495	+	489	-	-	-
novel.1279	2.90615	24.7553	-3.0357	0.000589	0.0146168	-	Chr6	9484810	9485528	-	719	-	-	-
novel.1316	2.90615	24.7553	-3.0357	0.000589	0.0146168	-	Chr6	25927036	25928218	-	1183	-	-	-
OsR498G0815983900.01	322.871	110.359	1.54773	0.000592315	0.0146859	OsR498G0815983900.01	Chr8	19606289	19614209	+	2737	-	Transmembrane protein TauE-like	-
novel.437	27.146	93.8567	-1.78484	0.000601856	0.0149092	-	Chr12	14569571	14573226	+	3522	-	-	-
OsR498G0714788400.01	1274.04	463.085	1.45982	0.000605944	0.0149971	OsR498G0714788400.01	Chr7	26473300	26473905	-	606	-	SKP1 component, dimerisation	Skp1
OsR498G0816584800.01	172.585	55.6962	1.62955	0.000614831	0.0152035	OsR498G0816584800.01	Chr8	29014748	29016427	-	1292	-	-	-
OsR498G0714813700.01	101.804	29.9122	1.76291	0.000619351	0.0152976	OsR498G0714813700.01	Chr7	26838220	26841383	+	2134	-	-	-
novel.1126	10.6629	49.5081	-2.20147	0.000619733	0.0152976	-	Chr5	3236704	3240489	-	1352	-	-	-
novel.1057	9.69332	46.414	-2.24444	0.000634842	0.0156566	-	Chr5	3223195	3225162	+	1968	-	-	-
OsR498G1119814300.01	3.87575	27.8494	-2.80471	0.000636793	0.0156908	OsR498G1119814300.01	Chr11	10292455	10293243	+	514	-	-	-
OsR498G0409483700.01	63.0208	15.4731	2.01762	0.000640504	0.0157683	OsR498G0409483700.01	Chr4	34763048	34765623	+	1864	-	-	DnaJ
OsR498G0100210300.01	871.659	315.6	1.46532	0.00064665	0.0159055	OsR498G0100210300.01	Chr1	3140705	3142399	+	1297	-	Myc-type, basic helix-loop-helix (bHLH) domain	HLH
OsR498G1119990700.01	7.75413	40.2258	-2.35593	0.000660415	0.0161624	OsR498G1119990700.01	Chr11	15039253	15040305	+	810	-	Phytocyanin domain	Cu_bind_like
novel.1616	7.75413	40.2258	-2.35593	0.000660415	0.0161624	-	Chr9	10153448	10154962	+	1515	-	-	-
OsR498G1018627100.01	31.0243	5.15947	2.56023	0.000660977	0.0161624	OsR498G1018627100.01	Chr10	14929034	14930400	+	1367	-	DNA-binding domain	AP2
OsR498G0204724500.01	31.0243	5.15947	2.56023	0.000660977	0.0161624	OsR498G0204724500.01	Chr2	32448446	32449352	+	907	-	-	-
OsR498G1019030000.01	31.0243	5.15947	2.56023	0.000660977	0.0161624	OsR498G1019030000.01	Chr10	21886376	21892643	-	2133	-	Cytochrome P450	p450
OsR498G0100410700.01	31.0243	5.15947	2.56023	0.000660977	0.0161624	OsR498G0100410700.01	Chr1	6241378	6242775	+	1276	-	-	-
OsR498G0510567700.01	1194.53	437.301	1.4495	0.000661677	0.0161624	OsR498G0510567700.01	Chr5	16847232	16849718	+	2388	-	WRKY domain	WRKY
novel.311	15.5109	59.8217	-1.93852	0.000661742	0.0161624	-	Chr11	25613312	25614670	+	1170	-	-	-
OsR498G0815257600.01	866.811	314.568	1.462	0.000667657	0.0162926	OsR498G0815257600.01	Chr8	3785460	3787168	-	1009	-	-	-
novel.1127	5.81495	34.0376	-2.52317	0.0006696	0.016314	-	Chr5	3251141	3252529	-	1389	-	-	-
OsR498G0611772300.01	31.0243	104.17	-1.74325	0.000669709	0.016314	OsR498G0611772300.01	Chr6	4596579	4597368	+	790	-	-	-
OsR498G0306688800.01	94.0477	273.314	-1.53779	0.000698248	0.0169944	OsR498G0306688800.01	Chr3	28077613	28081500	-	1903	-	-	-
OsR498G0305972400.01	67.8688	17.5358	1.94512	0.000700863	0.0170282	OsR498G0305972400.01	Chr3	14231394	14232258	-	865	-	-	-
novel.553	18.4196	68.0726	-1.87847	0.000700863	0.0170282	-	Chr12	23179755	23182774	-	3020	-	-	-
novel.1016	22.298	79.4176	-1.82654	0.000702602	0.0170556	-	Chr4	21181303	21183686	-	2094	-	-	-
OsR498G0204365900.01	2364.83	6330.51	-1.42054	0.000705937	0.0171216	OsR498G0204365900.01	Chr2	26824637	26825662	+	992	-	-	-
OsR498G0101785300.01	152.223	48.4767	1.6484	0.000711031	0.0172301	OsR498G0101785300.01	Chr1	29288003	29288898	+	896	-	-	-
OsR498G0409340400.01	64.96	16.5044	1.96887	0.000726766	0.0175961	OsR498G0409340400.01	Chr4	32666230	32666974	-	745	-	-	-
OsR498G0510725200.01	716.525	260.938	1.45689	0.000727713	0.0176037	OsR498G0510725200.01	Chr5	19430886	19435665	-	2896	-	Conserved oligomeric Golgi complex subunit 5	-
OsR498G0815454900.01	91.1389	264.032	-1.53322	0.000728421	0.0176055	OsR498G0815454900.01	Chr8	7422329	7424059	+	1594	-	-	-
OsR498G0100033300.01	28.1156	94.8881	-1.75019	0.000734368	0.0177338	OsR498G0100033300.01	Chr1	542388	548763	+	3516	-	EXS, C-terminal	SPX
OsR498G0307091500.01	204.581	69.104	1.56418	0.000737949	0.0178049	OsR498G0307091500.01	Chr3	34640928	34641918	+	916	-	-	-
OsR498G0511449400.01	21.3284	2.06542	3.29391	0.000739506	0.017827	OsR498G0511449400.01	Chr5	30975310	30980532	-	2534	-	Sodium/calcium exchanger membrane region	Na_Ca_ex
OsR498G0713719900.01	24.2372	84.5744	-1.79751	0.000746335	0.017976	OsR498G0713719900.01	Chr7	5775634	5776327	+	694	-	-	-
novel.1396	47.5074	11.3476	2.05416	0.000759269	0.0182402	-	Chr7	1595566	1599162	-	1623	-	-	-
OsR498G0101096000.01	47.5074	11.3476	2.05416	0.000759269	0.0182402	OsR498G0101096000.01	Chr1	18612999	18613625	-	627	-	-	-
OsR498G1221851600.01	10.6629	48.4767	-2.17117	0.000759269	0.0182402	OsR498G1221851600.01	Chr12	21191680	21193105	-	1320	-	-	-
OsR498G0511168700.01	204.581	563.127	-1.4602	0.000762157	0.0182937	OsR498G0511168700.01	Chr5	26767849	26771171	+	2063	-	-	-
OsR498G0611997000.01	99.8653	29.9122	1.7352	0.000768323	0.0184259	OsR498G0611997000.01	Chr6	7759605	7763123	-	1929	-	Six-hairpin glycosidase-like	-
OsR498G0307373200.01	468.31	1260.33	-1.42801	0.000785621	0.0188245	OsR498G0307373200.01	Chr3	38841412	38845365	-	1407	-	-	-
OsR498G0100221200.01	498.367	1338.71	-1.42533	0.000788112	0.0188679	OsR498G0100221200.01	Chr1	3382950	3386917	-	2363	-	-	-
OsR498G0305587400.01	531.333	192.868	1.46144	0.000793333	0.0189603	OsR498G0305587400.01	Chr3	8292464	8295854	-	1941	-	Synaptotagmin-like mitochondrial-lipid-binding domain	C2
OsR498G1019133700.01	531.333	192.868	1.46144	0.000793333	0.0189603	OsR498G1019133700.01	Chr10	23489432	23491503	+	1227	-	Glycoside hydrolase family 16	-
OsR498G0612846200.01	96.9565	28.8808	1.74303	0.000794463	0.018971	OsR498G0612846200.01	Chr6	24247545	24257266	-	5860	-	-	-
OsR498G0204738600.01	629.262	229.997	1.45157	0.000805928	0.0192282	OsR498G0204738600.01	Chr2	32650015	32651781	-	1767	-	Glycosyl transferase, family 8	Glyco_transf_8
OsR498G0204637900.01	41.6898	9.28491	2.15226	0.000812684	0.0193728	OsR498G0204637900.01	Chr2	31216534	31217338	+	805	-	-	-
novel.1260	18.4196	67.0412	-1.85648	0.000816616	0.0194477	-	Chr6	29769838	29771424	+	1587	-	-	-
OsR498G0409459700.01	1065.58	396.046	1.42762	0.000817222	0.0194477	OsR498G0409459700.01	Chr4	34407995	34410042	+	2048	-	DNA-binding domain	AP2
OsR498G0509663700.01	7726.66	2924.95	1.4014	0.000822902	0.0195661	OsR498G0509663700.01	Chr5	1719858	1721433	+	1576	-	Basic-leucine zipper domain	bZIP_1
novel.1519	109.561	34.0376	1.68304	0.000828901	0.0196672	-	Chr8	1094647	1095558	-	622	-	-	-
OsR498G0510831500.01	24.2372	3.09676	2.92009	0.000829981	0.0196672	OsR498G0510831500.01	Chr5	21458644	21459631	+	988	-	-	-
OsR498G0815836800.01	24.2372	3.09676	2.92009	0.000829981	0.0196672	OsR498G0815836800.01	Chr8	16101936	16102566	-	631	-	-	-
novel.746	24.2372	3.09676	2.92009	0.000829981	0.0196672	-	Chr3	15808547	15809976	+	1101	-	-	-
OsR498G1120114700.01	7.75413	39.1944	-2.31857	0.00083827	0.0198467	OsR498G1120114700.01	Chr11	18206450	18207358	+	782	-	-	-
OsR498G0611761500.01	191.976	64.9785	1.56114	0.000845325	0.0199901	OsR498G0611761500.01	Chr6	4474881	4476375	+	1495	-	-	-
OsR498G0408499600.01	537.151	195.962	1.4542	0.000845767	0.0199901	OsR498G0408499600.01	Chr4	20155845	20157329	-	1390	-	-	-
OsR498G0917684200.01	123.135	39.1944	1.64852	0.000854263	0.0200477	OsR498G0917684200.01	Chr9	19793569	19799965	-	3475	-	Cellulose synthase	-
OsR498G0100353400.01	167.737	55.6962	1.58848	0.000856832	0.0200477	OsR498G0100353400.01	Chr1	5402151	5403288	-	1138	-	DNA-binding domain	AP2
OsR498G0305205900.01	12.6021	1.38778e-17	6.6708	0.00085757	0.0200477	OsR498G0305205900.01	Chr3	2311771	2313904	+	2134	-	Cytochrome P450	p450
OsR498G0510826100.01	12.6021	1.38778e-17	6.6708	0.00085757	0.0200477	OsR498G0510826100.01	Chr5	21370993	21375075	+	3071	-	DNA helicase Pif1-like	-
OsR498G0714548000.01	12.6021	1.38778e-17	6.6708	0.00085757	0.0200477	OsR498G0714548000.01	Chr7	22682400	22686346	-	2728	-	Cellulose synthase	-
OsR498G0306951900.01	1.38778e-17	13.4104	-6.75906	0.00085757	0.0200477	OsR498G0306951900.01	Chr3	32237736	32238689	+	761	-	-	-
OsR498G0509863200.01	12.6021	1.38778e-17	6.6708	0.00085757	0.0200477	OsR498G0509863200.01	Chr5	5027925	5028362	-	372	-	-	-
OsR498G0100015900.01	12.6021	1.38778e-17	6.6708	0.00085757	0.0200477	OsR498G0100015900.01	Chr1	232870	233987	+	999	-	NAC domain	NAM
OsR498G0816237900.01	12.6021	1.38778e-17	6.6708	0.00085757	0.0200477	OsR498G0816237900.01	Chr8	23827743	23828438	+	646	-	-	-
novel.275	12.6021	1.38778e-17	6.6708	0.00085757	0.0200477	-	Chr11	4709214	4709876	+	566	-	-	-
OsR498G0612144400.01	1.38778e-17	13.4104	-6.75906	0.00085757	0.0200477	OsR498G0612144400.01	Chr6	9880801	9881701	-	901	-	-	-
OsR498G1120212500.01	12.6021	1.38778e-17	6.6708	0.00085757	0.0200477	OsR498G1120212500.01	Chr11	20586297	20588859	+	1150	-	NAC domain	NAM
novel.1418	1.38778e-17	13.4104	-6.75906	0.00085757	0.0200477	-	Chr7	8758075	8758432	-	358	-	-	-
novel.772	20.3588	72.1981	-1.81974	0.000871067	0.0203176	-	Chr3	29646070	29646719	+	650	-	-	-
OsR498G0916793100.01	27.146	4.12811	2.68183	0.000872039	0.0203176	OsR498G0916793100.01	Chr9	3731943	3732658	+	716	-	-	-
OsR498G0305367200.01	3.87575	26.8181	-2.75051	0.000872039	0.0203176	OsR498G0305367200.01	Chr3	4731733	4734890	-	1158	-	-	-
novel.1412	3.87575	26.8181	-2.75051	0.000872039	0.0203176	-	Chr7	5763865	5764596	-	732	-	-	-
novel.1212	5.81495	33.0063	-2.47894	0.000877744	0.0204334	-	Chr6	9673241	9674234	+	727	-	-	-
OsR498G0202871600.01	821.24	305.286	1.42729	0.000878607	0.0204364	OsR498G0202871600.01	Chr2	1131649	1132467	-	819	-	EF-hand domain	-
novel.1067	97.9261	278.471	-1.50652	0.000883128	0.0204791	-	Chr5	12300296	12302167	+	454	-	-	-
OsR498G0409409300.01	30.0547	5.15947	2.51461	0.000883969	0.0204791	OsR498G0409409300.01	Chr4	33683768	33686769	+	2604	-	Serine-threonine/tyrosine-protein kinase, catalytic domain	Pkinase_Tyr
OsR498G1018623600.01	30.0547	5.15947	2.51461	0.000883969	0.0204791	OsR498G1018623600.01	Chr10	14831681	14834329	-	1355	-	Red chlorophyll catabolite reductase	-
novel.1213	4.84535	29.9122	-2.59446	0.000883969	0.0204791	-	Chr6	9675145	9676747	+	1226	-	-	-
OsR498G1019154800.01	16.4805	1.03407	3.84428	0.000884859	0.0204791	OsR498G1019154800.01	Chr10	23857974	23858709	-	736	-	-	-
novel.1619	0.966938	17.5358	-4.01195	0.000884859	0.0204791	-	Chr9	10316624	10317116	+	493	-	-	-
OsR498G0408472700.01	16.4805	60.8531	-1.87635	0.00088988	0.0205779	OsR498G0408472700.01	Chr4	19849606	19851129	+	1524	-	DNA-binding domain	AP2
OsR498G0307194900.01	49.4466	12.379	1.98751	0.000890608	0.0205779	OsR498G0307194900.01	Chr3	36134376	36135551	+	756	-	-	-
OsR498G1221060900.01	68.8384	18.5672	1.88366	0.000909654	0.0209831	OsR498G1221060900.01	Chr12	4387460	4388652	+	1193	-	Tetratricopeptide-like helical domain	-
OsR498G0203363100.01	19.3892	69.104	-1.82661	0.000909654	0.0209831	OsR498G0203363100.01	Chr2	9062512	9064995	+	1055	-	-	-
OsR498G1018481400.01	156.101	429.05	-1.45789	0.000911326	0.0210043	OsR498G1018481400.01	Chr10	11494989	11499706	-	1111	-	-	-
OsR498G1221779100.01	357.776	128.923	1.47169	0.000922479	0.0212438	OsR498G1221779100.01	Chr12	20248555	20249486	+	780	-	-	-
OsR498G0714936000.01	58.1729	14.4417	2.0011	0.000931706	0.0214385	OsR498G0714936000.01	Chr7	28847008	28847585	-	578	-	-	-
OsR498G0305461700.01	253.061	88.6999	1.51122	0.000938877	0.0215856	OsR498G0305461700.01	Chr3	6283855	6286772	+	2138	-	Glycoside hydrolase, family 28	-
OsR498G0613228300.01	113.44	36.1003	1.64858	0.000940937	0.0216151	OsR498G0613228300.01	Chr6	30418079	30420143	+	1531	-	-	-
OsR498G1018745900.01	203.611	549.719	-1.43229	0.000948328	0.021767	OsR498G1018745900.01	Chr10	16837059	16840193	+	1401	-	Homocysteine-binding domain	-
OsR498G0305570600.01	40.7202	126.86	-1.6363	0.000955912	0.0219085	OsR498G0305570600.01	Chr3	7959928	7969886	-	4146	-	-	-
OsR498G0409477600.01	5800.09	2221.56	1.38445	0.00095607	0.0219085	OsR498G0409477600.01	Chr4	34674459	34677056	-	2369	-	-	-
OsR498G0815517200.01	43.629	10.3163	2.06757	0.000974164	0.0223025	OsR498G0815517200.01	Chr8	8710378	8715399	-	3128	-	P-type ATPase, transmembrane domain	E1-E2_ATPase
novel.1100	753.369	281.565	1.41951	0.00097487	0.0223025	-	Chr5	25114355	25116065	+	1711	-	PF03478:Protein of unknown function (DUF295)	DUF295
OsR498G0509977200.01	576.904	213.495	1.43362	0.000980526	0.0223987	OsR498G0509977200.01	Chr5	6612085	6624210	-	1894	-	Transcription factor, MADS-box	SRF-TF
OsR498G0409519400.01	3217.1	1231.45	1.38532	0.000980681	0.0223987	OsR498G0409519400.01	Chr4	35313156	35314027	-	872	-	-	-
OsR498G0917389500.01	193.916	67.0412	1.53063	0.00102075	0.0232947	OsR498G0917389500.01	Chr9	15251530	15253316	+	1351	-	-	DUF125
OsR498G0101661500.01	299.601	108.296	1.46705	0.00103739	0.023655	OsR498G0101661500.01	Chr1	27415926	27421373	+	2124	-	GDSL lipase/esterase	Lipase_GDSL
OsR498G1018635200.01	138.649	45.3826	1.60867	0.00104516	0.0238127	OsR498G1018635200.01	Chr10	15008565	15009736	-	971	-	-	Zim
OsR498G1221589500.01	366.503	134.08	1.44992	0.0010471	0.0238219	OsR498G1221589500.01	Chr12	16867091	16869845	+	1417	-	NAC domain	NAM
OsR498G0203955500.01	60.112	15.4731	1.94959	0.00104984	0.0238219	OsR498G0203955500.01	Chr2	20229233	20233614	+	2482	-	Peptidase C65, otubain	-
OsR498G0102438600.01	60.112	15.4731	1.94959	0.00104984	0.0238219	OsR498G0102438600.01	Chr1	38959585	38961037	-	1453	-	F-box domain	-
OsR498G1120466700.01	16.4805	59.8217	-1.85174	0.00104984	0.0238219	OsR498G1120466700.01	Chr11	25633168	25635453	+	1514	-	-	-
novel.6	16.4805	59.8217	-1.85174	0.00104984	0.0238219	-	Chr1	3632759	3633603	+	845	-	-	-
OsR498G0509629600.01	137.679	377.482	-1.45423	0.00105803	0.0239881	OsR498G0509629600.01	Chr5	1259652	1261912	-	2071	-	RNA recognition motif domain	PWWP
OsR498G1019116500.01	37.8115	8.25355	2.17937	0.0010655	0.0241377	OsR498G1019116500.01	Chr10	23264840	23266395	+	1556	-	-	-
OsR498G0204743700.01	148.345	49.5081	1.5809	0.00107764	0.0243928	OsR498G0204743700.01	Chr2	32722020	32723205	+	852	-	-	-
novel.1611	12.6021	49.5081	-1.96303	0.00108274	0.0244507	-	Chr9	7551956	7552980	+	1025	-	-	-
OsR498G0714823300.01	20.3588	2.06542	3.2272	0.00108459	0.0244507	OsR498G0714823300.01	Chr7	27010279	27017759	+	1766	-	SNF2-related, N-terminal domain	SNF2_N
OsR498G0511334000.01	20.3588	2.06542	3.2272	0.00108459	0.0244507	OsR498G0511334000.01	Chr5	29207458	29210298	-	2286	-	Serine-threonine/tyrosine-protein kinase, catalytic domain	Pkinase_Tyr
OsR498G1221956000.01	20.3588	2.06542	3.2272	0.00108459	0.0244507	OsR498G1221956000.01	Chr12	23069402	23071690	-	1705	-	Cytochrome P450	p450
OsR498G0714820500.01	20.3588	2.06542	3.2272	0.00108459	0.0244507	OsR498G0714820500.01	Chr7	26945902	26947869	+	1873	-	Cytochrome P450	p450
OsR498G0409068300.01	228.821	80.449	1.50668	0.00109173	0.024582	OsR498G0409068300.01	Chr4	28244488	28246404	+	1166	-	-	-
OsR498G0408325600.01	24.2372	81.4803	-1.74382	0.00109218	0.024582	OsR498G0408325600.01	Chr4	17597893	17601216	-	2231	-	Protein kinase domain	Pkinase
OsR498G0100091500.01	247.243	87.6685	1.49453	0.00109513	0.0246285	OsR498G0100091500.01	Chr1	1423433	1426680	+	1663	-	Serine-threonine/tyrosine-protein kinase, catalytic domain	Pkinase_Tyr
novel.705	57.2033	14.4417	1.9769	0.00110661	0.0248665	-	Chr2	27845251	27849259	-	443	-	-	-
novel.918	18.4196	64.9785	-1.81148	0.00111032	0.0248863	-	Chr4	17519237	17520364	+	1128	-	-	-
OsR498G0409227000.01	34.9027	7.22219	2.25387	0.00111107	0.0248863	OsR498G0409227000.01	Chr4	30771897	30774952	-	3056	-	-	-
OsR498G0511346600.01	34.9027	7.22219	2.25387	0.00111107	0.0248863	OsR498G0511346600.01	Chr5	29384307	29385317	-	1011	-	-	-
OsR498G0408301000.01	6.78454	35.069	-2.34803	0.00111107	0.0248863	OsR498G0408301000.01	Chr4	17379753	17380426	-	583	-	-	-
novel.1108	26.1764	86.6372	-1.72175	0.00112746	0.0252331	-	Chr5	26479377	26480495	+	1119	-	-	-
OsR498G0307037100.01	111.5	36.1003	1.62373	0.00113761	0.0254398	OsR498G0307037100.01	Chr3	33717324	33718450	+	1030	-	-	-
OsR498G0714591300.01	77.5647	22.6926	1.76779	0.00114544	0.0255943	OsR498G0714591300.01	Chr7	23401484	23402298	+	815	-	-	-
OsR498G0102243500.01	31.9939	6.19083	2.34711	0.00115274	0.0256956	OsR498G0102243500.01	Chr1	36291195	36293120	+	1550	-	-	-
OsR498G0102087400.01	31.9939	6.19083	2.34711	0.00115274	0.0256956	OsR498G0102087400.01	Chr1	33909152	33910494	-	1343	-	-	-
OsR498G0511133200.01	5.81495	31.9749	-2.43331	0.00115274	0.0256956	OsR498G0511133200.01	Chr5	26236698	26237730	-	732	-	-	-
OsR498G1018437100.01	23.2676	3.09676	2.86151	0.0011736	0.0260979	OsR498G1018437100.01	Chr10	9982118	9988164	+	2158	-	Glycoside hydrolase family 1	Glyco_hydro_1
OsR498G0612992400.01	23.2676	3.09676	2.86151	0.0011736	0.0260979	OsR498G0612992400.01	Chr6	26681289	26682942	-	1654	-	-	-
novel.325	2.90615	22.6926	-2.91082	0.0011736	0.0260979	-	Chr11	27311005	27311903	+	760	-	-	-
OsR498G0102327700.01	205.551	545.594	-1.40776	0.00117531	0.026115	OsR498G0102327700.01	Chr1	37414950	37420553	+	3571	-	-	-
OsR498G1220844800.01	29.0851	5.15947	2.4675	0.00118483	0.0262427	OsR498G1220844800.01	Chr12	1056304	1057267	-	849	-	-	-
OsR498G0409314500.01	29.0851	5.15947	2.4675	0.00118483	0.0262427	OsR498G0409314500.01	Chr4	32233204	32235326	+	1412	-	Phospholipid/glycerol acyltransferase	Acyltransferase
OsR498G0204066500.01	4.84535	28.8808	-2.54405	0.00118483	0.0262427	OsR498G0204066500.01	Chr2	21617689	21618830	+	1142	-	-	-
novel.480	4.84535	28.8808	-2.54405	0.00118483	0.0262427	-	Chr12	23205022	23205909	+	781	-	-	-
OsR498G0204848400.01	26.1764	4.12811	2.62961	0.00119746	0.0265012	OsR498G0204848400.01	Chr2	34294875	34295573	-	587	-	-	-
OsR498G0510105500.01	602.113	1557.36	-1.37081	0.00120406	0.0266262	OsR498G0510105500.01	Chr5	8607616	8614126	+	3543	-	MCM domain	MCM
OsR498G1120654000.01	42.6594	10.3163	2.03525	0.00120867	0.0266434	OsR498G1120654000.01	Chr11	28759791	28766131	-	6341	-	-	-
OsR498G1222017400.01	9.69332	43.3199	-2.14518	0.00120867	0.0266434	OsR498G1222017400.01	Chr12	23749615	23750275	-	530	-	-	-
novel.1003	9.69332	43.3199	-2.14518	0.00120867	0.0266434	-	Chr4	17399945	17401234	-	1290	-	-	-
novel.1211	9.69332	43.3199	-2.14518	0.00120867	0.0266434	-	Chr6	9670092	9670603	+	425	-	-	-
OsR498G0815258000.01	614.718	233.091	1.39857	0.00121158	0.0266864	OsR498G0815258000.01	Chr8	3790058	3793273	-	1842	-	-	-
OsR498G0714885700.01	200.703	71.1667	1.49422	0.0012299	0.0270684	OsR498G0714885700.01	Chr7	28101040	28103439	+	2400	-	Glycosyltransferase 61	-
OsR498G0917840100.01	59.1425	15.4731	1.92618	0.00123927	0.0272533	OsR498G0917840100.01	Chr9	22368034	22369387	+	959	-	-	-
OsR498G0511183700.01	169.676	58.7903	1.52721	0.00125231	0.0275182	OsR498G0511183700.01	Chr5	27010092	27011756	+	1424	-	-	-
OsR498G0917824100.01	277.3	101.076	1.45492	0.00126266	0.0277236	OsR498G0917824100.01	Chr9	22115476	22116192	+	459	-	-	-
OsR498G0510994000.01	31.0243	97.9821	-1.655	0.00126388	0.0277286	OsR498G0510994000.01	Chr5	24042374	24043620	-	1153	-	-	-
OsR498G0511244100.01	39.7506	9.28491	2.08376	0.00127988	0.0280576	OsR498G0511244100.01	Chr5	27861166	27863722	+	2557	-	Tetratricopeptide-like helical domain	PPR
OsR498G0611577100.01	121.196	40.2258	1.58829	0.00128429	0.028132	OsR498G0611577100.01	Chr6	1643113	1648147	+	3173	-	Starch synthase, catalytic domain	Glycos_transf_1
OsR498G0305645600.01	1746.23	679.671	1.36118	0.00128677	0.0281641	OsR498G0305645600.01	Chr3	9189828	9191899	-	1919	-	PPM-type phosphatase domain	PP2C
OsR498G0408964300.01	90.1694	27.8494	1.6907	0.00129915	0.0284127	OsR498G0408964300.01	Chr4	26824248	26827139	+	2518	-	-	-
OsR498G0612507400.01	270.513	704.424	-1.38032	0.00132249	0.0289004	OsR498G0612507400.01	Chr6	17448509	17452551	-	2259	-	Homeobox domain-like	Myb_DNA-binding
OsR498G0204838800.01	118.287	39.1944	1.59064	0.00133517	0.0291548	OsR498G0204838800.01	Chr2	34129455	34130321	-	867	-	Small auxin-up RNA	Auxin_inducible
OsR498G0815365700.01	81.443	24.7553	1.7132	0.00133766	0.0291602	OsR498G0815365700.01	Chr8	5501086	5504091	+	1916	-	F-box domain	-
OsR498G0714752500.01	3404.23	1338.71	1.3464	0.00133767	0.0291602	OsR498G0714752500.01	Chr7	25908058	25911881	+	2336	-	-	Zim
OsR498G1221697600.01	193.916	511.559	-1.39887	0.00133857	0.0291602	OsR498G1221697600.01	Chr12	18814832	18818545	-	2554	-	-	-
OsR498G0408706800.01	283.118	104.17	1.44141	0.00134696	0.02932	OsR498G0408706800.01	Chr4	23128560	23129894	-	1117	-	-	-
OsR498G0409511000.01	36.8419	8.25355	2.14202	0.00135615	0.029474	OsR498G0409511000.01	Chr4	35184407	35194810	-	3326	-	Cation/H+ exchanger	Na_H_Exchanger
OsR498G1120075200.01	36.8419	8.25355	2.14202	0.00135615	0.029474	OsR498G1120075200.01	Chr11	17368578	17369675	-	1011	-	Dehydrin	-
OsR498G0305463800.01	15.5109	1.03407	3.7575	0.00136958	0.0295351	OsR498G0305463800.01	Chr3	6338996	6343750	-	2268	-	Major facilitator, sugar transporter-like	Sugar_tr
OsR498G0509738700.01	15.5109	1.03407	3.7575	0.00136958	0.0295351	OsR498G0509738700.01	Chr5	2945519	2947249	+	1456	-	Oxoglutarate/iron-dependent dioxygenase	2OG-FeII_Oxy
OsR498G0102335800.01	15.5109	1.03407	3.7575	0.00136958	0.0295351	OsR498G0102335800.01	Chr1	37546414	37548510	-	1697	-	UspA	Usp
OsR498G0714510100.01	15.5109	1.03407	3.7575	0.00136958	0.0295351	OsR498G0714510100.01	Chr7	21844929	21848299	+	2933	-	Serine-threonine/tyrosine-protein kinase, catalytic domain	Pkinase_Tyr
OsR498G0407986700.01	15.5109	1.03407	3.7575	0.00136958	0.0295351	OsR498G0407986700.01	Chr4	13347539	13350554	+	3016	-	-	-
OsR498G1120729200.01	15.5109	1.03407	3.7575	0.00136958	0.0295351	OsR498G1120729200.01	Chr11	30391463	30394768	-	2634	-	NB-ARC	NB-ARC
novel.1666	0.966938	16.5044	-3.92512	0.00136958	0.0295351	-	Chr9	10126608	10127407	-	560	-	-	-
OsR498G0408057700.01	0.966938	16.5044	-3.92512	0.00136958	0.0295351	OsR498G0408057700.01	Chr4	14569421	14569989	+	569	-	-	-
OsR498G0612347800.01	0.966938	16.5044	-3.92512	0.00136958	0.0295351	OsR498G0612347800.01	Chr6	13526325	13528873	-	1363	-	-	-
novel.328	0.966938	16.5044	-3.92512	0.00136958	0.0295351	-	Chr11	27550547	27551296	+	750	-	-	-
OsR498G0815539600.01	175.493	61.8844	1.50197	0.00138848	0.0299195	OsR498G0815539600.01	Chr8	9159887	9164397	-	2539	-	Protein kinase domain	Pkinase
OsR498G1120773800.01	282.148	104.17	1.43647	0.00140112	0.0301686	OsR498G1120773800.01	Chr11	31496479	31497707	-	1229	-	-	Thaumatin
OsR498G0306305300.01	44.5986	11.3476	1.96326	0.00140429	0.0301901	OsR498G0306305300.01	Chr3	19685488	19687330	+	1741	-	-	-
novel.1427	44.5986	11.3476	1.96326	0.00140429	0.0301901	-	Chr7	15099938	15101043	-	1106	-	-	-
OsR498G1018385200.01	1302.16	508.465	1.35648	0.00140706	0.0302262	OsR498G1018385200.01	Chr10	8307933	8308909	-	977	-	-	-
novel.248	73.6863	206.275	-1.48346	0.00141746	0.0303079	-	Chr10	16027328	16028327	-	959	-	-	-
OsR498G0100884100.01	65.9296	18.5672	1.82149	0.00142216	0.0303079	OsR498G0100884100.01	Chr1	13680696	13683354	+	1593	-	Zinc finger, GATA-type	GATA
OsR498G0509660500.01	4432.96	1755.38	1.33643	0.00142709	0.0303079	OsR498G0509660500.01	Chr5	1665958	1668376	+	2419	-	Zinc finger, CCCH-type	zf-CCCH
OsR498G0815257300.01	33.9331	7.22219	2.21337	0.0014361	0.0303079	OsR498G0815257300.01	Chr8	3779798	3782620	+	1915	-	-	-
OsR498G0101824500.01	6.78454	34.0376	-2.30511	0.0014361	0.0303079	OsR498G0101824500.01	Chr1	29860534	29861907	+	1318	-	-	-
novel.1056	6.78454	34.0376	-2.30511	0.0014361	0.0303079	-	Chr5	3190917	3191563	+	647	-	-	-
OsR498G0611875500.01	11.6325	1.38778e-17	6.55651	0.00143701	0.0303079	OsR498G0611875500.01	Chr6	6077734	6078213	+	480	-	-	-
OsR498G1018083900.01	11.6325	1.38778e-17	6.55651	0.00143701	0.0303079	OsR498G1018083900.01	Chr10	2275444	2276210	+	691	-	-	-
OsR498G0203084300.01	1.38778e-17	12.379	-6.64469	0.00143701	0.0303079	OsR498G0203084300.01	Chr2	4198386	4200456	+	1875	-	B-box-type zinc finger	zf-B_box
OsR498G0100505800.01	11.6325	1.38778e-17	6.55651	0.00143701	0.0303079	OsR498G0100505800.01	Chr1	7692680	7702397	-	1506	-	NmrA-like domain	NmrA
OsR498G0100163700.01	1.38778e-17	12.379	-6.64469	0.00143701	0.0303079	OsR498G0100163700.01	Chr1	2394356	2399151	+	4796	-	-	-
novel.1471	11.6325	1.38778e-17	6.55651	0.00143701	0.0303079	-	Chr8	10209887	10220747	+	615	-	-	-
OsR498G0306922400.01	1.38778e-17	12.379	-6.64469	0.00143701	0.0303079	OsR498G0306922400.01	Chr3	31761535	31762600	-	587	-	-	-
OsR498G0815369100.01	11.6325	1.38778e-17	6.55651	0.00143701	0.0303079	OsR498G0815369100.01	Chr8	5543983	5545021	+	613	-	-	-
OsR498G0714507100.01	11.6325	1.38778e-17	6.55651	0.00143701	0.0303079	OsR498G0714507100.01	Chr7	21777438	21780145	+	1804	-	Protein kinase domain	Pkinase
OsR498G0306444400.01	11.6325	1.38778e-17	6.55651	0.00143701	0.0303079	OsR498G0306444400.01	Chr3	23423633	23430121	-	1444	-	GDSL lipase/esterase	Lipase_GDSL
OsR498G0204394200.01	11.6325	1.38778e-17	6.55651	0.00143701	0.0303079	OsR498G0204394200.01	Chr2	27302909	27304266	-	1358	-	-	-
OsR498G0408182300.01	1.38778e-17	12.379	-6.64469	0.00143701	0.0303079	OsR498G0408182300.01	Chr4	15976548	15979512	+	2965	-	-	-
novel.203	1.38778e-17	12.379	-6.64469	0.00143701	0.0303079	-	Chr10	16786287	16786852	+	477	-	-	-
OsR498G1018615700.01	1.38778e-17	12.379	-6.64469	0.00143701	0.0303079	OsR498G1018615700.01	Chr10	14705222	14705990	+	653	-	-	-
OsR498G0509638300.01	1.38778e-17	12.379	-6.64469	0.00143701	0.0303079	OsR498G0509638300.01	Chr5	1409196	1415578	+	2541	-	-	-
OsR498G0510225900.01	1.38778e-17	12.379	-6.64469	0.00143701	0.0303079	OsR498G0510225900.01	Chr5	11172751	11173530	+	780	-	Ribulose-phosphate binding barrel	-
novel.238	11.6325	1.38778e-17	6.55651	0.00143701	0.0303079	-	Chr10	11702375	11704396	-	296	-	-	-
novel.1461	1.38778e-17	12.379	-6.64469	0.00143701	0.0303079	-	Chr8	6274094	6274900	+	667	-	PF13963:Transposase-associated domain	-
novel.573	56.2337	159.864	-1.50517	0.0014639	0.0308516	-	Chr2	3365465	3369006	+	1970	-	PF14223:gag-polypeptide of LTR copia-type	-
OsR498G0100175200.01	47.5074	137.174	-1.5272	0.00149247	0.03143	OsR498G0100175200.01	Chr1	2593752	2597479	-	1602	-	-	-
novel.657	343.232	128.923	1.41184	0.00149893	0.0315176	-	Chr2	6873312	6876015	-	2604	-	-	-
OsR498G1221919700.01	41.6898	10.3163	2.00218	0.00150116	0.0315176	OsR498G1221919700.01	Chr12	22531825	22532407	+	583	-	-	-
OsR498G0101371500.01	41.6898	10.3163	2.00218	0.00150116	0.0315176	OsR498G0101371500.01	Chr1	22852795	22854497	+	707	-	-	-
OsR498G1221625000.01	9.69332	42.2885	-2.11051	0.00150116	0.0315176	OsR498G1221625000.01	Chr12	17563992	17566405	-	2269	-	NB-ARC	NB-ARC
OsR498G0611788200.01	55.2641	156.77	-1.50203	0.00151211	0.0317236	OsR498G0611788200.01	Chr6	4777758	4780368	-	1017	-	-	-
OsR498G0203259700.01	5.81495	30.9435	-2.38619	0.00151665	0.0317468	OsR498G0203259700.01	Chr2	7108998	7110284	+	1198	-	Phosphatase PHOSPHO-type	-
OsR498G0204147900.01	31.0243	6.19083	2.30289	0.00151665	0.0317468	OsR498G0204147900.01	Chr2	22980176	22988565	+	3410	-	Terpene synthase, metal-binding domain	-
novel.1275	5.81495	30.9435	-2.38619	0.00151665	0.0317468	-	Chr6	5978433	5979409	-	813	-	-	-
OsR498G1222159100.01	961.831	376.45	1.35305	0.00153988	0.032209	OsR498G1222159100.01	Chr12	26051059	26054569	+	2998	-	-	-
OsR498G0917279900.01	766.943	299.098	1.35815	0.00154244	0.0322359	OsR498G0917279900.01	Chr9	13544366	13546588	+	2043	-	Trehalose-phosphatase	-
OsR498G0204245100.01	247.243	90.7626	1.44456	0.00154348	0.0322359	OsR498G0204245100.01	Chr2	24531732	24537357	+	2146	-	PPM-type phosphatase domain	PP2C
OsR498G0917717300.01	1810.22	716.8	1.33638	0.00155345	0.0324196	OsR498G0917717300.01	Chr9	20246497	20247644	+	1148	-	Zinc finger, AN1-type	zf-AN1
OsR498G1019083700.01	55.2641	14.4417	1.92726	0.00156395	0.0326144	OsR498G1019083700.01	Chr10	22783866	22784771	+	906	-	Glutathione S-transferase, N-terminal	GST_N
OsR498G1119452200.01	168.706	59.8217	1.49391	0.00156971	0.03271	OsR498G1119452200.01	Chr11	2747581	2750804	-	782	-	-	-
OsR498G0101828700.01	28.1156	5.15947	2.41881	0.00159155	0.0330659	OsR498G0101828700.01	Chr1	29911739	29912902	+	867	-	-	-
OsR498G0612220000.01	28.1156	5.15947	2.41881	0.00159155	0.0330659	OsR498G0612220000.01	Chr6	11181078	11182691	-	975	-	-	-
novel.1065	4.84535	27.8494	-2.49181	0.00159155	0.0330659	-	Chr5	8484185	8484803	+	498	-	-	-
novel.436	4.84535	27.8494	-2.49181	0.00159155	0.0330659	-	Chr12	14554592	14555652	+	1061	-	-	-
OsR498G0815046800.01	19.3892	2.06542	3.15725	0.00159793	0.0330751	OsR498G0815046800.01	Chr8	456083	457490	-	1408	-	Myc-type, basic helix-loop-helix (bHLH) domain	HLH
OsR498G0102590500.01	18.4196	2.06542	3.08373	0.00159793	0.0330751	OsR498G0102590500.01	Chr1	41201140	41203142	+	1302	-	-	-
OsR498G0612825400.01	18.4196	2.06542	3.08373	0.00159793	0.0330751	OsR498G0612825400.01	Chr6	23650383	23654810	-	2426	-	-	-
OsR498G0510128800.01	18.4196	2.06542	3.08373	0.00159793	0.0330751	OsR498G0510128800.01	Chr5	9112547	9114860	-	1537	-	Aminotransferase class IV	-
OsR498G0917684000.01	18.4196	2.06542	3.08373	0.00159793	0.0330751	OsR498G0917684000.01	Chr9	19785445	19791810	-	3391	-	Cellulose synthase	-
OsR498G0408057200.01	11.6325	47.4453	-2.01609	0.00160424	0.033181	OsR498G0408057200.01	Chr4	14561080	14561757	-	678	-	-	-
OsR498G1222072300.01	270.513	101.076	1.41919	0.00160992	0.0332737	OsR498G1222072300.01	Chr12	24575196	24580693	+	3081	-	-	HORMA
OsR498G1018228800.01	260.817	96.9508	1.4266	0.00161145	0.0332805	OsR498G1018228800.01	Chr10	5212851	5213748	-	898	-	Lecithin:cholesterol/phospholipid:diacylglycerol acyltransferase	-
OsR498G0409204700.01	454.735	175.334	1.37432	0.00162565	0.0335489	OsR498G0409204700.01	Chr4	30403882	30405441	+	1560	-	-	-
OsR498G0815037400.01	670.954	261.969	1.35642	0.00163729	0.033764	OsR498G0815037400.01	Chr8	300897	304229	-	1755	-	-	-
OsR498G0510828200.01	25.2068	4.12811	2.57542	0.0016487	0.0339239	OsR498G0510828200.01	Chr5	21409401	21414412	-	3165	-	Proton-dependent oligopeptide transporter family	-
OsR498G0612964300.01	25.2068	4.12811	2.57542	0.0016487	0.0339239	OsR498G0612964300.01	Chr6	26278688	26281345	+	1674	-	-	-
novel.530	3.87575	24.7553	-2.63559	0.0016487	0.0339239	-	Chr12	18022842	18023643	-	802	-	-	-
OsR498G1120596000.01	19.3892	64.9785	-1.73796	0.00165203	0.0339673	OsR498G1120596000.01	Chr11	27701783	27704685	-	2072	-	-	-
novel.127	22.298	3.09676	2.80044	0.00166513	0.0341338	-	Chr1	20873036	20873637	-	505	-	-	-
OsR498G1119445600.01	22.298	3.09676	2.80044	0.00166513	0.0341338	OsR498G1119445600.01	Chr11	2617916	2618933	-	1018	-	-	-
OsR498G0407972200.01	2.90615	21.6613	-2.84408	0.00166513	0.0341338	OsR498G0407972200.01	Chr4	13042032	13043425	-	945	-	-	-
OsR498G0408562300.01	2.90615	21.6613	-2.84408	0.00166513	0.0341338	OsR498G0408562300.01	Chr4	20871224	20873618	+	2320	-	Protein kinase domain	Pkinase
OsR498G0510446000.01	35.8723	108.296	-1.59055	0.00166626	0.0341338	OsR498G0510446000.01	Chr5	14751975	14753604	-	698	-	-	-
OsR498G0307306200.01	51.3857	13.4104	1.9285	0.00167756	0.0343399	OsR498G0307306200.01	Chr3	37805839	37807201	-	1276	-	-	-
OsR498G1018788500.01	211.368	543.531	-1.36206	0.00167903	0.0343448	OsR498G1018788500.01	Chr10	17528088	17531460	+	1397	-	-	-
OsR498G1222178200.01	1600.79	637.385	1.32839	0.00168894	0.0345221	OsR498G1222178200.01	Chr12	26335130	26339735	-	3028	-	Proton-dependent oligopeptide transporter family	-
OsR498G1220833300.01	77.5647	210.401	-1.43814	0.00170399	0.0348043	OsR498G1220833300.01	Chr12	899079	905489	+	2625	-	-	-
OsR498G0714787100.01	2929.13	1175.76	1.3168	0.00170887	0.0348782	OsR498G0714787100.01	Chr7	26457351	26458076	+	726	-	SKP1 component, POZ domain	Skp1_POZ
OsR498G1120461200.01	10.6629	44.3513	-2.0432	0.00172688	0.0352201	OsR498G1120461200.01	Chr11	25578499	25586577	-	2112	-	-	-
OsR498G0612870600.01	434.374	168.115	1.36886	0.00173638	0.0353878	OsR498G0612870600.01	Chr6	24693537	24694385	-	849	-	Lambda repressor-like, DNA-binding domain	HTH_3
OsR498G0203955700.01	120.227	41.2572	1.5403	0.001748	0.0355986	OsR498G0203955700.01	Chr2	20237899	20241591	+	1797	-	Peptidase C65, otubain	-
OsR498G0307057300.01	533.272	208.338	1.35544	0.00177128	0.0360462	OsR498G0307057300.01	Chr3	34101160	34103334	+	2019	-	-	-
OsR498G0305761900.01	308.327	116.547	1.40264	0.00178463	0.0362702	OsR498G0305761900.01	Chr3	10844488	10845934	+	1344	-	-	adh_short
OsR498G0305180600.01	219.125	80.449	1.44425	0.00178489	0.0362702	OsR498G0305180600.01	Chr3	1931020	1932913	-	1300	-	NAC domain	NAM
OsR498G0306485300.01	1954.69	4835.03	-1.30653	0.00179906	0.0365315	OsR498G0306485300.01	Chr3	24208457	24209968	+	1423	-	-	-
novel.695	106.652	283.628	-1.40998	0.00180487	0.0366227	-	Chr2	23530739	23533665	-	680	-	-	-
OsR498G1018392700.01	71.7471	21.6613	1.72224	0.00181063	0.036686	OsR498G1018392700.01	Chr10	8693840	8694384	+	545	-	-	-
OsR498G0203981000.01	71.7471	21.6613	1.72224	0.00181063	0.036686	OsR498G0203981000.01	Chr2	20568239	20573061	-	1423	-	-	-
novel.581	127.014	44.3513	1.51541	0.00181926	0.0368342	-	Chr2	6884611	6886105	+	1369	-	-	-
OsR498G0306821800.01	2164.12	871.505	1.31208	0.00184431	0.037314	OsR498G0306821800.01	Chr3	30185088	30190512	-	3009	-	Proton-dependent oligopeptide transporter family	-
OsR498G0509935200.01	40.7202	10.3163	1.96833	0.00186626	0.0377034	OsR498G0509935200.01	Chr5	6161723	6165590	-	2077	-	-	-
novel.1106	9.69332	41.2572	-2.075	0.00186626	0.0377034	-	Chr5	26473776	26474407	+	632	-	-	-
OsR498G1120235000.01	408.195	1021.05	-1.32245	0.00188527	0.0380597	OsR498G1120235000.01	Chr11	21117692	21119819	-	1715	-	-	PP-binding
OsR498G0511089600.01	170.645	61.8844	1.46158	0.00189241	0.0381484	OsR498G0511089600.01	Chr5	25522556	25523075	-	519	-	-	-
OsR498G1222076300.01	170.645	61.8844	1.46158	0.00189241	0.0381484	OsR498G1222076300.01	Chr12	24647262	24649173	+	1912	-	-	DUF295
novel.1522	17.4501	58.7903	-1.74484	0.00189671	0.0382075	-	Chr8	2414497	2417251	-	2275	-	-	-
OsR498G0510828700.01	197.794	73.2294	1.43202	0.0019042	0.0383306	OsR498G0510828700.01	Chr5	21421611	21423906	+	2134	-	Proton-dependent oligopeptide transporter family	-
OsR498G0815541700.01	677.741	1682.16	-1.31134	0.00190654	0.0383499	OsR498G0815541700.01	Chr8	9191787	9195955	+	2791	-	RNA recognition motif domain	RRM_1
OsR498G0917491900.01	220.094	81.4803	1.43227	0.00191824	0.0385455	OsR498G0917491900.01	Chr9	16829836	16834364	+	2586	-	Fatty acid hydroxylase	-
novel.379	19.3892	63.9472	-1.71492	0.00191984	0.0385455	-	Chr11	25593792	25595513	-	1722	-	-	-
OsR498G0101413800.01	188.098	69.104	1.44307	0.00192042	0.0385455	OsR498G0101413800.01	Chr1	23568754	23571738	-	2200	-	-	-
OsR498G1222118700.01	1831.55	739.49	1.30833	0.00193025	0.038715	OsR498G1222118700.01	Chr12	25366670	25369009	+	1569	-	-	-
novel.647	68.8384	20.6299	1.73262	0.001934	0.0387622	-	Chr2	423515	425036	-	1522	-	-	-
OsR498G1221421300.01	868.75	346.541	1.32562	0.00194107	0.038876	OsR498G1221421300.01	Chr12	12574451	12575975	+	1525	-	-	-
OsR498G1221855600.01	204.581	76.3235	1.42106	0.00194291	0.0388847	OsR498G1221855600.01	Chr12	21276591	21281863	-	3685	-	NB-ARC	NB-ARC
OsR498G1221705000.01	78.5343	24.7553	1.66081	0.001945	0.0388986	OsR498G1221705000.01	Chr12	18981013	18984194	-	2022	-	Major facilitator, sugar transporter-like	Sugar_tr
OsR498G1222174600.01	130.892	45.3826	1.52569	0.00196458	0.039262	OsR498G1222174600.01	Chr12	26297349	26300602	-	1862	-	Purple acid phosphatase-like, N-terminal	Metallophos
novel.653	830.936	332.102	1.3228	0.00197454	0.0394326	-	Chr2	5951529	5957471	-	5943	-	PF00201:UDP-glucoronosyl and UDP-glucosyl transferase	UDPGT
OsR498G0511260700.01	546.846	215.558	1.34258	0.0019896	0.039705	OsR498G0511260700.01	Chr5	28128953	28130083	+	1131	-	-	-
OsR498G0917695200.01	180.341	66.0099	1.44832	0.00199127	0.0397098	OsR498G0917695200.01	Chr9	19926380	19927237	-	858	-	-	-
OsR498G0203585900.01	39.7506	116.547	-1.54875	0.00199646	0.039777	OsR498G0203585900.01	Chr2	13087640	13089785	+	1817	-	Homeobox domain-like	Myb_DNA-binding
OsR498G0816497700.01	30.0547	6.19083	2.25727	0.00199893	0.039777	OsR498G0816497700.01	Chr8	27533992	27534930	+	939	-	-	-
OsR498G0409541500.01	30.0547	6.19083	2.25727	0.00199893	0.039777	OsR498G0409541500.01	Chr4	35661469	35667204	+	4783	-	Phosphatidylinositol-4-phosphate 5-kinase, core	PIP5K
OsR498G0815642600.01	122.166	317.663	-1.3777	0.00200221	0.0398137	OsR498G0815642600.01	Chr8	11140099	11143899	-	1708	-	WD40-repeat-containing domain	-
novel.1178	14.5413	51.5708	-1.81722	0.00201103	0.0399606	-	Chr5	26463630	26464488	-	859	-	-	-
OsR498G1018462100.01	8.72373	38.1631	-2.11284	0.00202491	0.0401504	OsR498G1018462100.01	Chr10	10355808	10357071	+	1162	-	-	-
OsR498G0408424300.01	8.72373	38.1631	-2.11284	0.00202491	0.0401504	OsR498G0408424300.01	Chr4	19082703	19083928	+	1154	-	-	-
novel.1247	8.72373	38.1631	-2.11284	0.00202491	0.0401504	-	Chr6	25941162	25941881	+	720	-	-	-
OsR498G1119554100.01	1011.28	406.36	1.3151	0.00204872	0.040569	OsR498G1119554100.01	Chr11	4817137	4819337	+	2001	-	-	Aa_trans
OsR498G0102052400.01	119.257	309.412	-1.37448	0.0020495	0.040569	OsR498G0102052400.01	Chr1	33342185	33347710	-	1605	-	Cytidine deaminase-like	-
OsR498G0307164500.01	30.0547	90.7626	-1.59034	0.0020504	0.040569	OsR498G0307164500.01	Chr3	35592085	35593367	+	1283	-	-	-
OsR498G0509774800.01	1219.74	492.994	1.30673	0.00205881	0.0407065	OsR498G0509774800.01	Chr5	3425869	3429041	-	1958	-	UspA	Usp
OsR498G0101418800.01	148.345	379.544	-1.35454	0.00209404	0.0413736	OsR498G0101418800.01	Chr1	23647426	23648505	-	981	-	-	-
OsR498G0816419100.01	1680.3	682.765	1.29911	0.00209618	0.0413864	OsR498G0816419100.01	Chr8	26407174	26408181	+	1008	-	Zinc finger, AN1-type	zf-AN1
OsR498G0204744400.01	42.6594	11.3476	1.89931	0.00212538	0.0419334	OsR498G0204744400.01	Chr2	32731234	32732920	-	1687	-	Peptidase M10, metallopeptidase	PG_binding_1
OsR498G0612148100.01	14.5413	1.03407	3.66516	0.00213372	0.041949	OsR498G0612148100.01	Chr6	9932790	9934154	+	1365	-	Zinc finger, Dof-type	zf-Dof
OsR498G1018737400.01	14.5413	1.03407	3.66516	0.00213372	0.041949	OsR498G1018737400.01	Chr10	16702419	16704049	-	1394	-	Chlorophyllase	-
OsR498G0203392500.01	14.5413	1.03407	3.66516	0.00213372	0.041949	OsR498G0203392500.01	Chr2	9598856	9601638	+	2486	-	PRONE domain	DUF315
OsR498G0102298800.01	14.5413	1.03407	3.66516	0.00213372	0.041949	OsR498G0102298800.01	Chr1	37020998	37021965	-	968	-	Zinc finger C2H2-type	-
novel.387	0.966938	15.4731	-3.83274	0.00213372	0.041949	-	Chr11	26859587	26859946	-	360	-	-	-
OsR498G0100461100.01	4.84535	26.8181	-2.43761	0.00214237	0.0420596	OsR498G0100461100.01	Chr1	6972508	6973391	+	884	-	-	-
novel.329	4.84535	26.8181	-2.43761	0.00214237	0.0420596	-	Chr11	27551398	27552169	+	639	-	-	-
OsR498G0203177300.01	197.794	74.2608	1.41188	0.00217221	0.0426155	OsR498G0203177300.01	Chr2	5749003	5750862	+	1860	-	UDP-glucuronosyl/UDP-glucosyltransferase	UDPGT
OsR498G0815066500.01	13.5717	48.4767	-1.82683	0.00218391	0.0428148	OsR498G0815066500.01	Chr8	780280	782207	+	1704	-	Domain of unknown function DUF4033	-
OsR498G0714359600.01	1177.08	477.524	1.30135	0.00218841	0.0428553	OsR498G0714359600.01	Chr7	19320406	19324808	-	4265	-	Protein kinase domain	Pkinase
OsR498G0611606600.01	27.146	83.5431	-1.61713	0.00219009	0.0428553	OsR498G0611606600.01	Chr6	2086542	2087589	-	934	-	-	-
OsR498G0511105200.01	6766.77	2786.75	1.27985	0.0021906	0.0428553	OsR498G0511105200.01	Chr5	25756825	25757954	-	1130	-	DNA-binding domain	AP2
OsR498G0917866300.01	188.098	70.1353	1.42173	0.00220477	0.0430539	OsR498G0917866300.01	Chr9	22705061	22707897	+	1691	-	-	Thaumatin
OsR498G0511019800.01	34.9027	8.25355	2.06429	0.00220539	0.0430539	OsR498G0511019800.01	Chr5	24450408	24453312	-	2062	-	-	-
OsR498G0815297600.01	34.9027	8.25355	2.06429	0.00220539	0.0430539	OsR498G0815297600.01	Chr8	4284556	4287153	-	1770	-	Transferase	-
OsR498G0611971500.01	67.8688	20.6299	1.71219	0.00222707	0.0434161	OsR498G0611971500.01	Chr6	7354743	7358104	+	2222	-	Proton-dependent oligopeptide transporter family	-
OsR498G0202862100.01	67.8688	20.6299	1.71219	0.00222707	0.0434161	OsR498G0202862100.01	Chr2	1006420	1010754	+	2916	-	Phospholipase D, C-terminal	-
OsR498G0767071600.01	58.1729	16.5044	1.81	0.00222939	0.0434309	OsR498G0767071600.01	Chr7	7048533	7049378	-	846	-	DNA-binding domain	AP2
OsR498G1221878700.01	17818.2	7362.91	1.27499	0.00223314	0.0434736	OsR498G1221878700.01	Chr12	21873347	21874444	+	1098	-	-	-
OsR498G0100430400.01	24.2372	4.12811	2.51912	0.00227587	0.0442434	OsR498G0100430400.01	Chr1	6575601	6579081	-	2353	-	Six-hairpin glycosidase-like	-
OsR498G0305488900.01	24.2372	4.12811	2.51912	0.00227587	0.0442434	OsR498G0305488900.01	Chr3	6736346	6738383	+	2038	-	Cytochrome P450	p450
OsR498G0305314600.01	90.1694	29.9122	1.58806	0.0022891	0.0444697	OsR498G0305314600.01	Chr3	4035225	4036494	-	1270	-	-	-
OsR498G0100750200.01	153.193	55.6962	1.45773	0.00234884	0.0455984	OsR498G0100750200.01	Chr1	11394755	11395498	-	744	-	-	-
OsR498G0613271400.01	223.003	84.5744	1.39751	0.00236097	0.0457291	OsR498G0613271400.01	Chr6	31129784	31131819	-	2036	-	Leucine-rich repeat	-
OsR498G0612977500.01	17.4501	2.06542	3.00627	0.00236482	0.0457291	OsR498G0612977500.01	Chr6	26502763	26508965	+	2138	-	-	-
OsR498G0815338900.01	17.4501	2.06542	3.00627	0.00236482	0.0457291	OsR498G0815338900.01	Chr8	5089496	5090736	+	1064	-	Cupin 1	-
OsR498G0511122100.01	1.93654	18.5672	-3.17863	0.00236482	0.0457291	OsR498G0511122100.01	Chr5	26056683	26058511	+	1066	-	-	-
novel.994	1.93654	18.5672	-3.17863	0.00236482	0.0457291	-	Chr4	14661314	14661844	-	531	-	-	-
novel.409	276.331	107.264	1.36425	0.0023663	0.0457291	-	Chr12	3038970	3041605	+	2541	-	PF13966:zinc-binding in reverse transcriptase	-
OsR498G1221055500.01	21.3284	3.09676	2.73668	0.00237037	0.0457291	OsR498G1221055500.01	Chr12	4265764	4267473	+	1710	-	-	-
novel.312	2.90615	20.6299	-2.77411	0.00237037	0.0457291	-	Chr11	25618804	25619511	+	708	-	-	-
OsR498G0511142400.01	2.90615	20.6299	-2.77411	0.00237037	0.0457291	OsR498G0511142400.01	Chr5	26403784	26406744	-	1146	-	GDSL lipase/esterase	Lipase_GDSL
OsR498G0101369200.01	113.44	40.2258	1.49297	0.00238391	0.0458696	OsR498G0101369200.01	Chr1	22800817	22804071	-	2835	-	-	-
OsR498G0307001600.01	44.5986	12.379	1.83904	0.00238425	0.0458696	OsR498G0307001600.01	Chr3	33137025	33137644	-	620	-	-	-
OsR498G0203327100.01	44.5986	12.379	1.83904	0.00238425	0.0458696	OsR498G0203327100.01	Chr2	8462238	8462899	+	662	-	-	-
OsR498G0407983000.01	11.6325	45.3826	-1.95213	0.00238425	0.0458696	OsR498G0407983000.01	Chr4	13297489	13298407	-	707	-	-	-
OsR498G1220782800.01	229.79	87.6685	1.38898	0.00238711	0.0458928	OsR498G1220782800.01	Chr12	71308	75197	-	3366	-	Autophagy protein Atg8 ubiquitin-like	-
OsR498G0305571800.01	59.1425	159.864	-1.43258	0.00238955	0.0459081	OsR498G0305571800.01	Chr3	7989339	7999293	-	4146	-	-	-
OsR498G0100071900.01	200.703	76.3235	1.39347	0.00239519	0.0459846	OsR498G0100071900.01	Chr1	1153195	1154897	+	1398	-	TRAF-like	-
novel.1021	265.665	103.139	1.364	0.00240062	0.0460173	-	Chr4	24428261	24430450	-	891	-	PF13639:Ring finger domain	-
OsR498G0510731700.01	31.9939	7.22219	2.1288	0.00240987	0.0460173	OsR498G0510731700.01	Chr5	19542641	19543465	+	825	-	EF-hand domain	-
OsR498G0407914000.01	6.78454	31.9749	-2.21526	0.00240987	0.0460173	OsR498G0407914000.01	Chr4	11480536	11485731	-	2651	-	Protein kinase domain	Pkinase
OsR498G0713440600.01	18.4196	59.8217	-1.69242	0.00241313	0.0460173	OsR498G0713440600.01	Chr7	1438613	1441333	-	2320	-	-	-
OsR498G0100564900.01	272.452	106.233	1.35779	0.00242152	0.0460173	OsR498G0100564900.01	Chr1	8494523	8498657	+	2968	-	Fungal lipase-like domain	Lipase_3
OsR498G1222153900.01	10.6629	1.38778e-17	6.43237	0.00243493	0.0460173	OsR498G1222153900.01	Chr12	25977200	25978085	+	803	-	-	-
OsR498G0305234100.01	10.6629	1.38778e-17	6.43237	0.00243493	0.0460173	OsR498G0305234100.01	Chr3	2801794	2802698	+	828	-	-	-
OsR498G0203521400.01	1.38778e-17	11.3476	-6.52047	0.00243493	0.0460173	OsR498G0203521400.01	Chr2	11759866	11765431	-	3144	-	Aminotransferase, class I/classII	Aminotran_1_2
OsR498G1221890200.01	10.6629	1.38778e-17	6.43237	0.00243493	0.0460173	OsR498G1221890200.01	Chr12	22018931	22021226	-	1489	-	Homeobox domain-like	Myb_DNA-binding
OsR498G0305248800.01	10.6629	1.38778e-17	6.43237	0.00243493	0.0460173	OsR498G0305248800.01	Chr3	3064658	3067673	-	2895	-	-	-
novel.399	1.38778e-17	11.3476	-6.52047	0.00243493	0.0460173	-	Chr11	29325923	29326677	-	386	-	-	-
OsR498G1221722100.01	10.6629	1.38778e-17	6.43237	0.00243493	0.0460173	OsR498G1221722100.01	Chr12	19419611	19420250	+	640	-	-	-
OsR498G1019068400.01	10.6629	1.38778e-17	6.43237	0.00243493	0.0460173	OsR498G1019068400.01	Chr10	22506814	22507625	-	812	-	-	-
OsR498G1221056000.01	10.6629	1.38778e-17	6.43237	0.00243493	0.0460173	OsR498G1221056000.01	Chr12	4277321	4280059	-	1256	-	-	-
OsR498G1221807100.01	10.6629	1.38778e-17	6.43237	0.00243493	0.0460173	OsR498G1221807100.01	Chr12	20586351	20590612	+	642	-	-	-
OsR498G0102671700.01	10.6629	1.38778e-17	6.43237	0.00243493	0.0460173	OsR498G0102671700.01	Chr1	42456962	42460669	+	2730	-	Cytokinin dehydrogenase 1, FAD/cytokinin binding domain	FAD_binding_4
OsR498G0509728800.01	1.38778e-17	11.3476	-6.52047	0.00243493	0.0460173	OsR498G0509728800.01	Chr5	2786427	2787655	-	1229	-	-	-
novel.1281	10.6629	1.38778e-17	6.43237	0.00243493	0.0460173	-	Chr6	10027266	10028829	-	948	-	PF13962:Domain of unknown function	-
OsR498G0408115300.01	1.38778e-17	11.3476	-6.52047	0.00243493	0.0460173	OsR498G0408115300.01	Chr4	15119129	15121002	+	1060	-	-	-
OsR498G0510064600.01	1.38778e-17	11.3476	-6.52047	0.00243493	0.0460173	OsR498G0510064600.01	Chr5	8010890	8012022	-	1133	-	-	-
novel.434	1.38778e-17	11.3476	-6.52047	0.00243493	0.0460173	-	Chr12	13996296	13996826	+	415	-	-	-
novel.1322	1.38778e-17	11.3476	-6.52047	0.00243493	0.0460173	-	Chr6	26779488	26784467	-	366	-	-	-
novel.1477	1.38778e-17	11.3476	-6.52047	0.00243493	0.0460173	-	Chr8	13786070	13786687	+	618	-	-	-
OsR498G0509999700.01	1826.71	753.929	1.27661	0.0024474	0.0462215	OsR498G0509999700.01	Chr5	7046572	7049552	+	2213	-	GDSL lipase/esterase	Lipase_GDSL
OsR498G0409520600.01	828.997	338.29	1.29281	0.00246084	0.0464438	OsR498G0409520600.01	Chr4	35343189	35344618	-	1430	-	-	-
OsR498G0815104300.01	81.443	26.8181	1.59828	0.00246668	0.0465224	OsR498G0815104300.01	Chr8	1481229	1486633	+	2313	-	-	Aa_trans
OsR498G1019123300.01	892.021	365.105	1.28849	0.00251348	0.047373	OsR498G1019123300.01	Chr10	23361751	23363531	+	1332	-	-	-
OsR498G1018909200.01	31.9939	93.8567	-1.5488	0.00251748	0.0474161	OsR498G1018909200.01	Chr10	19990339	19997422	-	1514	-	TRAF-like	MATH
OsR498G0408608200.01	86.291	223.808	-1.37364	0.00252336	0.0474765	OsR498G0408608200.01	Chr4	21674683	21675152	-	470	-	-	-
OsR498G0408830600.01	199.733	76.3235	1.38648	0.00252409	0.0474765	OsR498G0408830600.01	Chr4	24971486	24973080	-	1510	-	Alcohol dehydrogenase, C-terminal	ADH_zinc_N
OsR498G0306141500.01	170.645	63.9472	1.41437	0.00255161	0.0479617	OsR498G0306141500.01	Chr3	17131704	17132715	+	1012	-	-	-
OsR498G0611508100.01	89.1998	29.9122	1.57248	0.00255608	0.0480132	OsR498G0611508100.01	Chr6	716100	718959	+	2435	-	Shikimate kinase/gluconokinase	SKI
OsR498G0203551300.01	414.982	166.052	1.32079	0.00256445	0.048138	OsR498G0203551300.01	Chr2	12404066	12405563	+	1498	-	-	-
OsR498G0305093800.01	808.636	331.07	1.28805	0.00257019	0.0482131	OsR498G0305093800.01	Chr3	494207	495035	-	829	-	-	-
OsR498G0409175700.01	177.432	67.0412	1.40256	0.0025819	0.0484001	OsR498G0409175700.01	Chr4	29978809	29980612	+	1804	-	-	-
OsR498G0510844400.01	62.0512	18.5672	1.73419	0.00259576	0.0486149	OsR498G0510844400.01	Chr5	21623727	21625482	-	1334	-	NAC domain	NAM
OsR498G0307135200.01	28.1156	84.5744	-1.58441	0.00259685	0.0486149	OsR498G0307135200.01	Chr3	35243616	35246138	-	1014	-	Methyltransferase Ppm1/Ppm2/Tcmp	-
OsR498G0408361000.01	41.6898	11.3476	1.86624	0.00261795	0.0489769	OsR498G0408361000.01	Chr4	18272003	18274766	-	1485	-	Armadillo-type fold	U-box
OsR498G0307003200.01	95.9869	33.0063	1.53668	0.00263095	0.0491871	OsR498G0307003200.01	Chr3	33167667	33169687	-	1792	-	-	-
OsR498G0612369900.01	15.5109	52.6022	-1.75338	0.00263887	0.0492384	OsR498G0612369900.01	Chr6	14112643	14122054	+	1736	-	-	-
OsR498G0713488800.01	29.0851	6.19083	2.21017	0.002639	0.0492384	OsR498G0713488800.01	Chr7	2159044	2159903	-	772	-	-	-
OsR498G1120542900.01	5.81495	28.8808	-2.28707	0.002639	0.0492384	OsR498G1120542900.01	Chr11	26978347	26979732	+	1386	-	-	-
OsR498G0510901800.01	13.5717	47.4453	-1.79589	0.00264123	0.0492468	OsR498G0510901800.01	Chr5	22540136	22547388	-	2054	-	Proton-dependent oligopeptide transporter family	-
OsR498G0204080800.01	411.104	165.021	1.31623	0.00267466	0.0498368	OsR498G0204080800.01	Chr2	21814866	21816436	-	1571	-	U box domain	U-box
